# Supplementary material for: Pinelliae rhizoma alleviated acute lung injury induced by lipopolysaccharide via suppressing endoplasmic reticulum stress-mediated NLRP3 inflammasome
Source: Front Pharmacol. 2022 Aug 15;13:883865. doi: 10.3389/fphar.2022.883865 (PMC9421150; doi:10.3389/fphar.2022.883865)
Supplement: Supplementary file 1 [file Table2.XLSX]

## Sheet: Table S2
Table S2. RP network pharmacology result.
Name	Gene name	Probability from SwissTargetPrediction
3,4-Dicaffeoylquinic acids	AKR1B1	0.712035
3,4-Dicaffeoylquinic acids	APP	0.654199
3,4-Dicaffeoylquinic acids	AKR1B10	0.654199
7,8-Dihydroxyflavone	IKBKB	1
7,8-Dihydroxyflavone	NTRK2	1
Chrysin	AKR1B1	1
Chrysin	CDK5R1	1
Chrysin	CDK5	1
Chrysin	XDH	1
Chrysin	CYP19A1	1
Chrysin	CA2	1
Chrysin	CDK1	1
Chrysin	CCNB1	1
Chrysin	CCNB2	1
Chrysin	CDK6	1
Chrysin	CA1	1
Chrysin	CA12	1
Chrysin	CA9	1
Chrysin	CA4	1
Chrysin	ABCB1	1
Chrysin	CYP1B1	1
Chrysin	ABCG2	1
Chrysin	CBR1	1
Chrysin	TNKS2	0.567788
Chrysin	TNKS	0.567788
Chrysin	ALOX15	0.528331
Chrysin	ALOX12	0.528331
Dihydrocapsaicin	TRPV1	0.781364
Huperzine B	ACHE	0.995337
Isopalmitic acid	FABP4	0.697501
Isopalmitic acid	PPARA	0.697501
Isopalmitic acid	FABP3	0.697501
Isopalmitic acid	PPARD	0.679793
Isopalmitic acid	FABP5	0.661621
Isopalmitic acid	FABP2	0.661621
Isopalmitic acid	FFAR1	0.616299
Vitamin D3	CDC25A	0.971503
Vitamin D3	VDR	0.771628
Vitamin D3	GLRA1	0.771628
Vitamin D3	AR	0.689674
