# Supplementary material for: Pinelliae rhizoma alleviated acute lung injury induced by lipopolysaccharide via suppressing endoplasmic reticulum stress-mediated NLRP3 inflammasome
Source: Front Pharmacol. 2022 Aug 15;13:883865. doi: 10.3389/fphar.2022.883865 (PMC9421150; doi:10.3389/fphar.2022.883865)
Supplement: Supplementary file 2 [file Table3.XLSX]

## Sheet: Info
Table S3. Annotations and quantitations of metabolites identified in RP in vitro.
The blue label indicates the annotations of the identified metabolites.
The green label indicates the abundances of the identified metabolites.
The yellow label indicates the normalized abundances of the identified metabolites.

## Sheet: Table S3
Name	Class	SMILES	Formula	Expected neutral mass (Da)	Observed neutral mass (Da)	Median m/z	Median retention time (s)	Mass accuracy (ppm)	Adducts	RPP_in_vitro_1	RPP_in_vitro_2	RPP_in_vitro_3	RPP_in_vitro_1	RPP_in_vitro_2	RPP_in_vitro_3
(-)-12-hydroxyjasmonic acid	Jasmonic acid	OCC\C=C/C[C@@H]1[C@H](CCC1=O)CC(O)=O	C12H18O4	226.121	227.128	227.128	851.711	0.443516	[M+H]+	1.84699e+08	2.2844e+08	3.16981e+08	3.00045	3.05545	3.06998
(-)-Epicatechin gallate	Flavonoids	C1C(C(OC2=CC(=CC(=C21)O)O)C3=CC(=C(C=C3)O)O)OC(=O)C4=CC(=C(C(=C4)O)O)O	C22H18O10	442.09	441.083	441.083	343.172	0.0128108	[M-H]-	560458	409662	372122	0.818531	0.632254	0.553573
(-)-Scopolamine hydrochloride	Alkaloids	CN1C2CC(CC1C3OC32)OC(=O)C(CO)c4ccccc4.Cl	C17H22ClNO4	339.124	304.162	304.162	35.2777	0.544848	[M+H]+	2.42641e+06	2.23497e+06	1.3348e+06	1.50032	1.45062	1.18976
(+)-Cannabidiol	Phenols	OC=1C=C(C=C(O)C1C2C=C(C)CCC2C(=C)C)CCCCC	C21H30O2	314.225	332.259	332.259	555.143	0.359289	[M+H]+	189740	NA	177611	1.05618	-0.0781143	0.939659
(+)-Nootkatone	Terpenoids	CC1CC(=O)C=C2C1(CC(CC2)C(=C)C)C	C15H22O	218.167	219.174	219.174	494.677	1.91474	[M+H]+	959231	821911	1.01568e+06	2.17305	2.06889	2.1396
(+)-Pinoresinol	Lignans	COC1=C(C=CC(=C1)C2C3COC(C3CO2)C4=CC(=C(C=C4)O)OC)O	C20H22O6	358.142	357.134	357.134	382.83	0.564662	[M-H]-	680503	627685	571017	1.08989	1.01278	0.938814
(1aS,10aR)-1a,5,9-Trimethyl-1a,3,6,10a-tetrahydrooxireno[4,5]cyclodeca[1,2-b]furan-10(2H)-one	Sesquiterpenoids	CC/1=C\CC[C@]2(C)O[C@H]2C(=O)C3=C(C1)OC=C3C	C15H18O3	246.126	247.133	247.133	566.455	0.528467	[M+H]+	568040	530606	512733	1.0565	0.985379	0.938618
(1E,4Z,6E)-5-hydroxy-1,7-bis(4-hydroxy-3-methoxyphenyl)hepta-1,4,6-trien-3-one	Phenols	COC1=CC(\C=C\C(=O)\C=C(O)\C=C\C2=CC=C(O)C(OC)=C2)=CC=C1O	C21H20O6	368.126	367.119	367.119	653.273	1.1249	[M-H]-	564323	571127	598503	0.487723	0.453269	0.444276
(1R,2E,7R,10E,12S,13S,15R)-12,15-dihydroxy-7-methyl-8-oxabicyclo[11.3.0]hexadeca-2,10-dien-9-one	Miscellaneous	O=C1OC(C)CCCC=CC2CC(O)CC2C(O)C=C1	C16H24O4	280.167	319.131	319.131	758.874	0.226217	[M+H]+	874834	981220	916601	1.05159	1.0697	1.01004
(1R,2R,5S,8R,14R,15R,16S)-16-hydroxy-1,2,14,17,17-pentamethyl-8-(prop-1-en-2-yl)pentacyclo[11.7.0.0?,??.0?,?.0??,??]icosane-5,15-dicarboxylic acid	Terpenoids	O=C(O)C1C(O)C(C)(C)C2CCC3(C)C(CCC4C5C(C(=C)C)CCC5(C(=O)O)CCC43C)C12C	C30H46O5	486.335	525.309	525.309	734.676	22.5172	[M+H]+	264205	322465	NA	1.06495	1.11871	-0.493726
(1R,7R)-7-ethenyl-1,4a,7-trimethyl-3,4,4b,5,6,9,10,10a-octahydro-2H-phenanthrene-1-carboxylic acid	Terpenoids	O=C(O)C1(C)CCCC2(C)C3C(=CC(C=C)(C)CC3)CCC12	C20H30O2	302.225	320.256	320.256	748.94	0.832468	[M+H]+	700615	1.77585e+06	4.01097e+06	0.929202	1.31828	1.62182
(1S,2R,4aS,6aR,6bR,10S,12aR,14bS)-1,2,6b,9,9,12a-hexamethyl-10-[(2R,3R,4S,5S,6R)-3,4,5-trihydroxy-6-methyloxan-2-yl]oxy-2,3,4,5,6,6a,7,8,8a,10,11,12,13,14b-tetradecahydro-1H-picene-4a,6a-dicarboxylic acid	Terpenoids	O=C(O)C12C(=CCC3C4(C)CCC(OC5OC(C)C(O)C(O)C5O)C(C)(C)C4CCC31C)C6C(C)C(C)CCC6(C(=O)O)CC2	C36H56O9	632.392	633.397	633.397	936.647	0.935839	[M+H]+	456922	NA	1.71835e+06	0.600236	-0.799527	1.14054
(1S,2S,3R,4S,7R,10S,12R,15S)-4,12-bis(acetyloxy)-1,9,15-trihydroxy-10,14,17,17-tetramethyl-11-oxo-6-oxatetracyclo[11.3.1.0?,??.0?,?]heptadec-13-en-2-yl benzoate	Terpenoids	O=C(OC1C2C3(OC(=O)C)COC3CC(O)C2(C(=O)C(OC(=O)C)C4=C(C)C(O)CC1(O)C4(C)C)C)C=5C=CC=CC5	C31H38O11	586.241	604.277	604.277	232.945	0.434087	[M+H]+	677494	NA	447987	0.460219	-0.723122	0.19682
(2E)-5-(2,3-Dimethyltricyclo[2.2.1.0~2,6~]hept-3-yl)-2-methyl-2-pentenoic acid	Terpenoids	C\C(=C/CCC1(C)C2CC3C(C2)C13C)C(O)=O	C15H22O2	234.162	235.17	235.17	493.642	1.53186	[M+H]+	476175	644640	578629	0.997938	1.09769	1.01665
(2R,3S,4S,5R,6R)-2-(hydroxymethyl)-6-[4-(4-hydroxy-2,6,6-trimethylcyclohexen-1-yl)butan-2-yloxy]oxane-3,4,5-triol	Miscellaneous	OCC1OC(OC(C)CCC2=C(C)CC(O)CC2(C)C)C(O)C(O)C1O	C19H34O7	374.23	375.236	375.236	438.887	1.18535	[M+H]+	NA	432458	715471	-0.227646	1.39664	1.60122
(2R,3S,4S,5R,6R)-2-[[(2R,3R,4R,5S)-3,4-dihydroxy-5-(hydroxymethyl)oxolan-2-yl]oxymethyl]-6-[(2E)-3,7-dimethylocta-2,6-dienoxy]oxane-3,4,5-triol	Miscellaneous	OCC1OC(OCC2OC(OCC=C(C)CCC=C(C)C)C(O)C(O)C2O)C(O)C1O	C21H36O10	448.231	449.24	449.24	327.042	0.690918	[M+H]+	NA	6.45402e+07	6.81339e+07	-1.10618	2.51338	2.30795
(2S,3R,5R,10R,13R,14S,17S)-2,3,14-trihydroxy-10,13-dimethyl-17-[(2R,3R)-2,3,6-trihydroxy-6-methylheptan-2-yl]-2,3,4,5,9,11,12,15,16,17-decahydro-1H-cyclopenta[a]phenanthren-6-one	Terpenoids	O=C1C=C2C(CCC3(C)C(CCC23O)C(O)(C)C(O)CCC(O)(C)C)C4(C)CC(O)C(O)CC14	C27H44O7	480.309	481.311	481.311	807.9	0.989088	[M+H]+	498161	634310	1.68614e+06	-1.49003	-1.41982	-0.997658
(2S,3R,5S,9R)-2,3-dihydroxy-14-(hydroxymethyl)-5,9-dimethyl-14-{[(2S,3R,4S,5S,6R)-3,4,5-trihydroxy-6-(hydroxymethyl)oxan-2-yl]oxy}tetracyclo[11.2.1.0?,??.0?,?]hexadecane-5-carboxylic acid	Terpenoids	O=C(O)C1(C)CCCC2(C)C3CCC4CC3(CC4(OC5OC(CO)C(O)C(O)C5O)CO)C(O)C(O)C12	C26H42O11	530.273	553.263	553.263	157.966	0.63357	[M+H]+	9.31956e+06	9.47099e+06	9.08199e+06	2.44514	2.47888	2.36725
(2S,3S,4S,5R,6R)-6-[[(3S,4S,6aR,6bS,8aR,9R,12aS,14bR)-9-hydroxy-4-(hydroxymethyl)-4,6a,6b,8a,11,11,14b-heptamethyl-1,2,3,4a,5,6,7,8,9,10,12,12a,14,14a-tetradecahydropicen-3-yl]oxy]-5-[(2S,3R,4S,5R,6R)-4,5-dihydroxy-6-(hydroxymethyl)-3-[(2S,3R,4R,5R,6S)-3,4,5-trihydroxy-6-methyloxan-2-yl]oxyoxan-2-yl]oxy-3,4-dihydroxyoxane-2-carboxylic acid	Terpenoids	O=C(O)C1OC(OC2CCC3(C)C(CCC4(C)C3CC=C5C6CC(C)(C)CC(O)C6(C)CCC54C)C2(C)CO)C(OC7OC(CO)C(O)C(O)C7OC8OC(C)C(O)C(O)C8O)C(O)C1O	C48H78O18	942.519	981.474	981.474	425.577	4.41995	[M+H]+	404625	596569	NA	-0.0427103	0.0949058	-1.33352
(2S,3S,4S,5R,6S)-3,4,5-trihydroxy-6-[5-hydroxy-2-(4-hydroxyphenyl)-6-methoxy-4-oxochromen-7-yl]oxyoxane-2-carboxylic acid	Flavonoids	COC1=C(O[C@@H]2O[C@@H]([C@@H](O)[C@H](O)[C@H]2O)C(O)=O)C=C3OC(=CC(=O)C3=C1O)C4=CC=C(O)C=C4	C22H20O12	476.095	475.087	475.087	478.875	1.33547	[M-H]-	277019	215056	235706	0.189203	0.0161815	0.0279088
(3,6,9-trimethylidene-2-oxo-3a,4,5,6a,7,8,9a,9b-octahydroazuleno[4,5-b]furan-8-yl) acetate	Terpenoids	O=C1OC2C(C1=C)CCC(=C)C3CC(OC(=O)C)C(=C)C23	C17H20O4	288.136	311.128	311.128	618.144	0.307274	[M+H]+	873283	615423	505075	1.23678	1.03755	0.915629
(3E,12E)-3,12-dimethyl-8-methylidene-6,18-dioxatricyclo[14.2.1.0?,?]nonadeca-3,12,16(19)-triene-7,17-dione	Miscellaneous	O=C1OC2C=C1CCC=C(C)CCC3C(=C)C(=O)OC3C=C(C)C2	C20H24O4	328.167	367.126	367.126	131.309	1.8112	[M+H]+	83284.2	166053	111646	0.71492	1.16275	0.875864
(3R,3aR)-3-(3-Furyl)-3a,7-dimethyl-3a,4,5,6-tetrahydro-2-benzofuran-1(3H)-one	Flavonoids	CC/1=C/2C(=O)O[C@@H](C3=COC=C3)[C@]2(C)CCC1	C14H16O3	232.11	215.104	215.104	1169.86	0.635866	[M+H]+	1.09219e+07	6.68794e+06	NA	1.81915	1.64388	0.0148035
(3S,3'R,3'aS,6'S,6aS,6bS,7'aR,9R,11bR)-3-hydroxy-3',6',10,11b-tetramethylspiro[1,2,3,4,6,6a,6b,7,8,11a-decahydrobenzo[a]fluorene-9,2'-3a,4,5,6,7,7a-hexahydro-3H-furo[3,2-b]pyridine]-11-one	Alkaloids	O=C1C2=C(C)C3(OC4CC(C)CNC4C3C)CCC2C5CC=C6CC(O)CCC6(C)C15	C27H39NO3	425.293	464.254	464.254	124.716	1.25144	[M+H]+	NA	135460	167241	-0.179509	1.12986	1.22525
(3Z,6E)-2,2,6-trimethyl-12-oxabicyclo[8.2.1]trideca-3,6,10(13)-triene-5,11-dione	Miscellaneous	O=C1OC2C=C1CCC=C(C(=O)C=CC2(C)C)C	C15H18O3	246.126	247.133	247.133	653.534	0.0645934	[M+H]+	124056	NA	NA	0.987737	-0.068211	-0.0634284
(4aS,6aS,6bR,9R,10R,11R,12aR)-10,11-dihydroxy-9-(hydroxymethyl)-2,2,6a,6b,9,12a-hexamethyl-1,3,4,5,6,6a,7,8,8a,10,11,12,13,14b-tetradecahydropicene-4a-carboxylic acid	Terpenoids	O=C(O)C12CCC(C)(C)CC2C3=CCC4C5(C)CC(O)C(O)C(C)(CO)C5CCC4(C)C3(C)CC1	C30H48O5	488.35	489.361	489.361	805.492	1.32642	[M+H]+	1.70311e+07	1.94075e+07	2.14725e+07	1.82036	1.9468	1.83326
(4aS,6aS,6bR,9R,10S,12aR,14bS)-10-[(2S,3R,4S,5S)-3-[(2S,3R,4R,5S,6S)-3,5-dihydroxy-6-methyl-4-[(2S,3R,4S,5R)-3,4,5-trihydroxyoxan-2-yl]oxyoxan-2-yl]oxy-4,5-dihydroxyoxan-2-yl]oxy-9-(hydroxymethyl)-2,2,6a,6b,9,12a-hexamethyl-1,3,4,5,6,6a,7,8,8a,10,11,12,13,14b-tetradecahydropicene-4a-carboxylic acid	Terpenoids	O=C(O)C12CCC(C)(C)CC2C3=CCC4C5(C)CCC(OC6OCC(O)C(O)C6OC7OC(C)C(O)C(OC8OCC(O)C(O)C8O)C7O)C(C)(CO)C5CCC4(C)C3(C)CC1	C46H74O16	882.498	905.482	905.482	406.204	3.42282	[M+H]+	1.31601e+07	1.22939e+07	1.26087e+07	1.3807	1.38936	1.2784
(4S,5Z,6S)-4-(2-methoxy-2-oxoethyl)-5-[2-[(E)-3-phenylprop-2-enoyl]oxyethylidene]-6-[(2S,3R,4S,5S,6R)-3,4,5-trihydroxy-6-(hydroxymethyl)oxan-2-yl]oxy-4H-pyran-3-carboxylic acid	Miscellaneous	O=C1C=C(OC=2C=C3OC=CC3=C(OC)C12)C	C13H10O4	230.058	231.065	231.065	2.35447	1.47812	[M+H]+	123557	712147	584367	0.860736	1.72701	1.6032
(4Z,7Z)-5,9,9-Trimethyl-11-oxabicyclo[8.2.1]trideca-1(13),4,7-triene-6,12-dione	Miscellaneous	C\C1=C\CC\C2=C/C(OC2=O)C(C)(C)\C=C/C1=O	C15H18O3	246.126	264.157	264.157	591.505	0.761135	[M+H]+	400609	392893	85696.4	1.03024	0.979656	0.0660938
(5xi,9xi)-12-Hydroxyabieta-7,13-dien-18-oic acid	Terpenoids	CC(C)C/1=C/C2=C/CC3[C@](C)(CCC[C@@]3(C)C(O)=O)C2CC1O	C20H30O3	318.219	301.217	301.217	641.256	0.580113	[M+H]+	107221	NA	NA	0.163885	-0.86463	-0.859812
(E)-5-(2,3-dimethyl-4,5,6,7-tetrahydro-1H-tricyclo[2.2.1.02,6]heptan-3-yl)-2-methylpent-2-enoic acid	Terpenoids	O=C(O)C(=CCCC1(C)C2CC3C(C2)C31C)C	C15H22O2	234.162	233.155	233.155	762.399	1.05437	[M-H]-	3.9221e+06	4.05092e+06	4.76088e+06	0.367357	0.371153	0.384274
[(2R)-2-[(E,2S,4R)-4,6-dimethyloct-6-en-2-yl]-6-oxo-2,3-dihydropyran-3-yl] (2E,4E,6S)-8-hydroxy-6-(hydroxymethyl)-4-methylocta-2,4-dienoate	Miscellaneous	O=C(OC1C=CC(=O)OC1C(C)CC(C)CC(=CC)C)C=CC(=CC(CO)CCO)C	C25H38O6	434.267	435.271	435.271	770.581	2.3888	[M+H]+	2.91418e+06	3.0447e+06	2.00668e+06	1.57643	1.58427	1.37139
[(2R,3R,4R,5R,6R)-2-[[(2R,3R,4R)-3,4-dihydroxy-4-(hydroxymethyl)oxolan-2-yl]oxymethyl]-4-[(2S,3R,4R,5R,6S)-4,5-dihydroxy-6-methyl-3-[(2S,3R,4S,5S)-3,4,5-trihydroxyoxan-2-yl]oxyoxan-2-yl]oxy-6-[2-(3,4-dihydroxyphenyl)ethoxy]-5-hydroxyoxan-3-yl] (E)-3-(3,4-dihydroxyphenyl)prop-2-enoate	Phenylpropanoids	O=C(OC1C(OC(OCCC2=CC=C(O)C(O)=C2)C(O)C1OC3OC(C)C(O)C(O)C3OC4OCC(O)C(O)C4O)COC5OCC(O)(CO)C5O)C=CC6=CC=C(O)C(O)=C6	C39H52O23	888.29	889.302	889.302	349.425	1.65223	[M+H]+	NA	432963	479631	0.100768	1.05885	1.07422
[(2R,3R,4S,5R,6R)-6-[2-(3,4-dihydroxyphenyl)ethoxy]-3,5-dihydroxy-4-[(2R,3R,4R,5R,6S)-3,4,5-trihydroxy-6-methyloxan-2-yl]oxyoxan-2-yl]methyl (E)-3-(3,4-dihydroxyphenyl)prop-2-enoate	Phenylpropanoids	C[C@@H]1O[C@H](O[C@H]2[C@H](O)[C@@H](COC(=O)\C=C\C3=CC=C(O)C(O)=C3)O[C@@H](OCCC4=CC=C(O)C(O)=C4)[C@@H]2O)[C@H](O)[C@H](O)[C@H]1O	C29H36O15	624.205	623.198	623.198	360.26	0.399234	[M-H]-	1.86048e+06	2.09734e+06	1.85681e+06	1.06135	1.09462	1.01017
[(2S,3R,4S,5S,6R)-3,4,5-trihydroxy-6-(hydroxymethyl)oxan-2-yl] (1S,4aR,6aS,6bR,9S,10R,11R,12aR)-1,10,11-trihydroxy-9-(hydroxymethyl)-2,2,6a,6b,9,12a-hexamethyl-1,3,4,5,6,6a,7,8,8a,10,11,12,13,14b-tetradecahydropicene-4a-carboxylate	Terpenoids	O=C(OC1OC(CO)C(O)C(O)C1O)C23CCC(C)(C)C(O)C3C4=CCC5C6(C)CC(O)C(O)C(C)(CO)C6CCC5(C)C4(C)CC2	C36H58O11	666.398	667.404	667.404	858.919	0.178001	[M+H]+	461728	438311	NA	1.15697	1.09224	0.14355
[(5R,6S,7S,8aR)-8a-ethenyl-5-hydroxy-6-(3-methoxy-3-oxoprop-1-en-2-yl)-4-methylidene-3-oxo-1,4a,5,6,7,8-hexahydroisochromen-7-yl] 2-(hydroxymethyl)prop-2-enoate	Terpenoids	O=C(OC)C(=C)C1C(O)C2C(=C)C(=O)OCC2(C=C)CC1OC(=O)C(=C)CO	C20H24O8	392.147	410.183	410.183	192.944	0.0181259	[M+H]+	NA	NA	397667	-0.105963	-0.118887	1.24095
1,4a-dimethyl-9-oxo-7-propan-2-yl-3,4,10,10a-tetrahydro-2H-phenanthrene-1-carboxylic acid	Terpenoids	O=C(O)C1(C)CCCC2(C3=CC=C(C=C3C(=O)CC12)C(C)C)C	C20H26O3	314.188	332.218	332.218	245.736	0.901082	[M+H]+	NA	NA	2.88809e+06	0.185693	0.145987	0.843451
1-[[(2S,3R,11bR)-3-ethyl-9,10-dimethoxy-2,3,4,6,7,11b-hexahydro-1H-benzo[a]quinolizin-2-yl]methyl]-7-methoxy-3,4-dihydro-2H-isoquinolin-6-one	Alkaloids	O=C1C=C2C(C=C1OC)=C(NCC2)CC3CC4C5=CC(OC)=C(OC)C=C5CCN4CC3CC	C28H36N2O4	464.268	463.257	463.257	301.103	1.49511	[M-H]-	997236	953022	1.00008e+06	1.12929	1.07535	1.07064
12-oxo-phytodienoic acid	Organic acids and derivatives	O=C(O)CCCCCCCC1C=CC(=O)C1(CC=CCC)	C18H28O3	292.204	293.211	293.211	645.141	1.91987	[M+H]+	NA	322021	NA	-0.314672	1.3182	-0.314399
13-HODE	Lipids	CCCCCC(O)C=CC=CCCCCCCCC(O)=O	C18H32O3	296.235	295.228	295.228	768.878	1.54457	[M-H]-	NA	NA	86518.3	-1.50818	-1.51125	-0.598421
16-Hydroxyhexadecanoic acid	Fatty Acyls	OCCCCCCCCCCCCCCCC(O)=O	C16H32O3	272.235	271.228	271.228	923.025	0.143476	[M-H]-	1.16504e+06	1.73864e+06	5.64177e+06	-0.97196	-0.817611	-0.383173
18b-glycyrrhetinic acid	Terpenoids	O=C(O)C1(C)CCC2(C)CCC3(C(=CC(=O)C4C5(C)CCC(O)C(C)(C)C5CCC43C)C2C1)C	C30H46O4	470.34	493.322	493.322	1218.84	0.24465	[M+H]+	1.23372e+06	NA	NA	0.895962	-0.620225	-0.63455
1-Deoxynojirimycin	Alkaloids	C1C(C(C(C(N1)CO)O)O)O	C6H13NO4	163.084	164.092	164.092	57.8503	0.695397	[M+H]+	309628	510082	876563	-0.1884	0.00398306	0.227512
2-(4-hydroxyphenyl)-7-[(2S,3R,4S,5S,6R)-3,4,5-trihydroxy-6-(hydroxymethyl)oxan-2-yl]oxy-2,3-dihydrochromen-4-one	Flavonoids	O=C1C2=CC=C(OC3OC(CO)C(O)C(O)C3O)C=C2OC(C4=CC=C(O)C=C4)C1	C21H22O9	418.126	436.161	436.161	395.29	3.94385	[M+H]+	269213	NA	NA	-0.499326	-1.95414	-1.94961
2,4,6-trihydroxy-5-[1-(4-hydroxy-1,1,4,7-tetramethyl-1a,2,3,4a,5,6,7a,7b-octahydrocyclopropa[h]azulen-7-yl)-3-methylbutyl]benzene-1,3-dicarbaldehyde	Terpenoids	CC(C)CC(C1=C(O)C(C=O)=C(O)C(C=O)=C1O)C2(C)CCC3C2C4C(CCC3(C)O)C4(C)C	C28H40O6	472.282	473.289	473.289	960.533	0.912956	[M+H]+	1.35449e+06	469367	796211	1.60021	1.08538	1.30107
2,5-dihydroxy-3-undecylcyclohexa-2,5-diene-1,4-dione	Quinones	CCCCCCCCCCCC1=C(O)C(=O)C=C(O)C1=O	C17H26O4	294.183	293.179	293.179	850.76	0.304813	[M-H]-	3.32733e+06	2.54643e+06	NA	0.00605909	-0.11721	-0.882346
2',6'-dihydroxy-4'-methoxydihydrochalcone	Flavonoids	O=C(C=1C(O)=CC(OC)=CC1O)CCC=2C=CC=CC2	C16H16O4	272.105	273.11	273.11	609.907	0.628495	[M+H]+	420056	263360	167623	0.578026	0.313929	0.035275
2,6-Dimethoxyquinone	Quinones	O=C1C=C(OC)C(=O)C(OC)=C1	C8H8O4	168.042	167.036	167.036	1375.34	1.6378	[M-H]-	1.10945e+07	6.96918e+06	5.79467e+07	0.641555	0.474976	1.31033
2-[[(2R,3S)-2-(3,4-dihydroxyphenyl)-3,5-dihydroxy-3,4-dihydro-2H-chromen-7-yl]oxy]oxane-3,4,5-triol	Miscellaneous	O=C1OC2CC(C(=CCC2C1=C)CCC(=O)C)C	C15H20O3	248.141	271.131	271.131	587.966	0.974975	[M+H]+	937118	559315	591510	1.23116	0.957051	0.951686
2-[4-[(3S,3aR,6S,6aR)-6-[3-methoxy-4-[3,4,5-trihydroxy-6-(hydroxymethyl)oxan-2-yl]oxyphenyl]-1,3,3a,4,6,6a-hexahydrofuro[3,4-c]furan-3-yl]-2-methoxyphenoxy]-6-(hydroxymethyl)oxane-3,4,5-triol	Phenylpropanoids	OCC1OC(OC2=CC=C(C=C2OC)C3OCC4C(OCC34)C5=CC=C(OC6OC(CO)C(O)C(O)C6O)C(OC)=C5)C(O)C(O)C1O	C32H42O16	682.247	705.236	705.236	299.499	1.35188	[M+H]+	NA	NA	540622	0.170944	0.134291	1.1161
20-Hydroxyecdysone 20,22-acetonide	Terpenoids	CC(C)(O)CC[C@H]1OC(C)(C)O[C@]1(C)[C@H]1CC[C@@]2(O)C3=CC(=O)[C@@H]4C[C@@H](O)[C@@H](O)C[C@]4(C)[C@H]3CC[C@]12C	C30H48O7	520.34	521.345	521.345	897.846	0.245321	[M+H]+	5.60802e+07	4.93576e+07	3.31976e+07	1.40078	1.37859	0.96259
2-Cyclohexen-1-one, 4-hydroxy-4-(3-hydroxybutyl)-3,5,5-trimethyl-	Miscellaneous	CC(O)CCC1(O)\C(=C/C(=O)CC1(C)C)C	C13H22O3	226.157	209.154	209.154	701.072	1.02595	[M+H]+	616348	552702	734126	0.42298	0.333506	0.4361
2H-Cyclohepta[b]furan-2-one, 3,3a,4,7,8,8a-hexahydro-6-(3-hydroxybutyl)-7-methyl-3-methylene-	Miscellaneous	CC(O)CC\C1=C\CC2C(CC1C)OC(=O)C2=C	C15H22O3	250.157	233.151	233.151	1148.26	2.06319	[M+H]+	6.20187e+06	8.97435e+06	NA	1.01541	1.18413	0.296082
2-Hydroxy-4-methoxybenzaldehyde	Phenols	COC1=CC(=C(C=C1)C=O)O	C8H8O3	152.047	153.055	153.055	277.249	1.81842	[M+H]+	NA	NA	970640	0.22228	0.182165	1.28996
2-METHYLMALEATE	Fatty Acyls	CC(=CC(=O)O)C(=O)O	C5H6O4	130.027	129.019	129.019	37.2709	2.20072	[M-H]-	1.02537e+07	9.00652e+06	9.42423e+06	0.372041	0.348052	0.269488
2-Naphthaleneacetic acid, decahydro-8-hydroxy-4a,8-dimethyl-alpha-methylene-	Terpenoids	CC1(O)CCCC2(C)CCC(CC12)C(=C)C(O)=O	C15H24O3	252.173	275.157	275.157	661.948	16.6078	[M+H]+	NA	116940	NA	-0.253122	0.92595	-0.251816
3-[(1R,3S,5S,10R,11R,13R,14S,17R)-1,5,11,14-tetrahydroxy-10-(hydroxymethyl)-13-methyl-3-[(2R,3S,4S,5R,6R)-3,4,5-trihydroxy-6-methyloxan-2-yl]oxy-2,3,4,6,7,8,9,11,12,15,16,17-dodecahydro-1H-cyclopenta[a]phenanthren-17-yl]-2H-furan-5-one	Terpenoids	O=C1OCC(=C1)C2CCC3(O)C4CCC5(O)CC(OC6OC(C)C(O)C(O)C6O)CC(O)C5(CO)C4C(O)CC23C	C29H44O12	584.283	585.288	585.288	573.772	0.457202	[M+H]+	56042.1	58773.6	NA	0.765884	0.77513	-0.0809284
3-[(3S,5R,10S,13R,14S,17S)-3-[(2R,3S,4R,5S,6S)-3,5-dihydroxy-4-methoxy-6-methyloxan-2-yl]oxy-14-hydroxy-10,13-dimethyl-1,2,3,4,5,6,7,8,9,11,12,15,16,17-tetradecahydrocyclopenta[a]phenanthren-17-yl]-2H-furan-5-one	Terpenoids	O=C1OCC(=C1)C2CCC3(O)C4CCC5CC(OC6OC(C)C(O)C(OC)C6O)CCC5(C)C4CCC23C	C30H46O8	534.319	535.325	535.325	863.697	0.123225	[M+H]+	6.13839e+06	1.29985e+06	5.19529e+06	1.7175	1.06367	1.60137
3-[(Carboxycarbonyl)amino]-L-alanine	Alkaloids	C(C(C(=O)O)N)NC(=O)C(=O)O	C5H8N2O5	176.043	174.956	174.956	31.1615	0.411341	[M-H]-	2.64097e+07	2.42026e+07	4.1171e+07	-0.0103449	0.0139258	0.0759468
3-Formylindole	Alkaloids	c1ccc2c(c1)c(c[nH]2)C=O	C9H7NO	145.053	146.06	146.06	149.678	1.49308	[M+H]+	5.36723e+06	5.39214e+06	6.67148e+06	-0.83784	-0.830099	-0.817334
3-Hydroxy-5-isopropylidene-3,8-dimethyl-2,3,3a,4,5,8a-hexahydro-6(1H)-azulenone	Terpenoids	CC(C)=C1CC2C(CCC2(C)O)\C(=C/C1=O)C	C15H22O2	234.162	217.159	217.159	624.448	0.0463816	[M+H]+	1.24282e+07	1.14287e+07	1.36844e+07	2.25925	2.25909	2.21567
3-Methoxycinnamic acid	Phenylpropanoids	COC1=CC=CC(\C=C\C(O)=O)=C1	C10H10O3	178.063	179.076	179.076	76.6694	27.6329	[M+H]+	1.19956e+06	1.43768e+06	1.27838e+06	1.62914	1.68425	1.60158
4-[1-(1,3-benzodioxol-5-yl)propan-2-yl]-4,5-dimethoxy-2-prop-2-enylcyclohexa-2,5-dien-1-one	Miscellaneous	COC1=CC(=O)C(CC=C)=CC1(OC)C(C)CC2=CC=C3OCOC3=C2	C21H24O5	356.162	339.155	339.155	641.974	0.758345	[M+H]+	551548	683295	396095	0.553754	0.613452	0.326913
4-[2-(2,6-dimethoxy-4-prop-2-enylphenoxy)-1-hydroxypropyl]-2-methoxyphenol	Miscellaneous	OC1=CC=C(C=C1OC)C(O)C(OC2=C(OC)C=C(C=C2OC)CC=C)C	C21H26O6	374.173	373.168	373.168	676.565	1.59021	[M-H]-	207207	163830	NA	1.1438	0.967795	-0.0793792
4-Guanidinobutyric acid	Organic acids and derivatives	O=C(O)CCCNC(=N)N	C5H11N3O2	145.085	146.092	146.092	49.244	3.41234	[M+H]+	4.16372e+06	4.27069e+06	4.26979e+06	0.161131	0.166729	0.120514
4H-Pyran-4-one, 3-(beta-D-glucopyranosyloxy)-2-methyl-	Phenols	CC/1=C(O[C@@H]2O[C@H](CO)[C@@H](O)[C@H](O)[C@H]2O)/C(=O)/C=C\O1	C12H16O8	288.085	311.074	311.074	67.5327	1.07386	[M+H]+	NA	328573	258467	-0.0995503	1.03714	0.884803
4-Hydroxybenzoic acid	Phenols	C1=CC(=CC=C1C(=O)O)O	C7H6O3	138.032	137.024	137.024	392.732	2.38822	[M-H]-	5.09375e+06	5.28769e+06	5.93101e+06	0.922482	0.94224	0.920815
4-Hydroxybenzoylcholine	Alkaloids	C[N+](C)(C)CCOC(=O)C1=CC=C(C=C1)O	C12H18NO3	224.129	224.121	224.121	146.767	31.481	[M+H]+	2.43428e+06	3.13312e+06	3.49432e+06	1.00477	1.10021	1.10281
4-Nitrophenol	Phenols	Oc(c1)ccc(c1)[N+1]([O-1])=O	C6H5NO3	139.027	140.034	140.034	49.875	2.72805	[M+H]+	1.47314e+06	1.727e+06	2.02557e+06	1.08987	1.14002	1.17786
5,15-Diacetyl-3-benzoyllathyrol	Diterpenoids	CC1CC2(C(C1OC(=O)C3=CC=CC=C3)C(C(=C)CCC4C(C4(C)C)C=C(C2=O)C)OC(=O)C)OC(=O)C	C31H38O7	522.262	523.262	523.262	721.435	13.7871	[M+H]+	375139	559247	443554	-0.642418	-0.500653	-0.641077
5,7-dihydroxy-2-(4-hydroxyphenyl)-8-[3,4,5-trihydroxy-6-(hydroxymethyl)oxan-2-yl]-6-(3,4,5-trihydroxyoxan-2-yl)chromen-4-one	Flavonoids	O=C1C=C(OC2=C1C(O)=C(C(O)=C2C3OC(CO)C(O)C(O)C3O)C4OCC(O)C(O)C4O)C=5C=CC(O)=CC5	C26H28O14	564.148	587.137	587.137	285.489	1.75528	[M+H]+	NA	NA	1.76288e+06	0.391156	0.347832	1.0899
5,9-dimethyltetracyclo[11.2.1.0?,??.0?,?]hexadecane-5,14-dicarboxylic acid	Terpenoids	O=C(O)C1CC23CCC4C(C(=O)O)(C)CCCC4(C)C3CCC1C2	C20H30O4	334.214	352.246	352.246	500.654	1.51707	[M+H]+	NA	104694	NA	-0.564853	0.41168	-0.564644
5-nonadecylbenzene-1,3-diol	Aromaticity	CCCCCCCCCCCCCCCCCCCC1=CC(O)=CC(O)=C1	C25H44O2	376.334	415.292	415.292	363.819	6.99777	[M+H]+	NA	1.03654e+06	1.08316e+06	0.312671	1.09206	1.084
5-OXO-D-PROLINE	Amino acid derivatives	C1CC(=O)NC1C(=O)O	C5H7NO3	129.043	128.035	128.035	37.4355	2.74891	[M-H]-	1.39855e+07	1.54629e+07	1.45938e+07	0.374889	0.472498	0.30558
6-(1,1-DIMETHYLALLYL)-2-(1-HYDROXY-1-METHYLETHYL)-2,3-DIHYDRO-7H-FURO[3,2-G]CHROMEN-7-ONE	Phenylpropanoids	O=C1OC=2C=C3OC(CC3=CC2C=C1C(C=C)(C)C)C(O)(C)C	C19H22O4	314.152	332.182	332.182	120.349	4.2387	[M+H]+	411707	899705	1.70746e+06	1.43012	1.7512	2.01506
6,8-dihydroxy-2,2,4,4-tetramethyl-7-(3-methylbutanoyl)-9-(2-methylpropyl)-9H-xanthene-1,3-dione	Terpenoids	O=C(C1=C(O)C=C2OC3=C(C(=O)C(C(=O)C3(C)C)(C)C)C(C2=C1O)CC(C)C)CC(C)C	C26H34O6	442.236	441.229	441.229	1028.14	0.856879	[M-H]-	6.74914e+06	9.7745e+06	7.20733e+06	1.13385	1.30762	1.09922
6-Gingerol	Phenols	CCCCCC(CC(=O)CCC1=CC(=C(C=C1)O)OC)O	C17H26O4	294.183	293.176	293.176	642.024	0.689349	[M-H]-	7.15162e+07	9.62801e+07	6.18554e+07	0.314465	0.557665	0.0697951
6-Shogaol	Phenols	CCCCCC=CC(=O)CCC1=CC(=C(C=C1)O)OC	C17H24O3	276.173	277.18	277.18	642.191	0.675621	[M+H]+	2.15823e+06	3.26856e+06	2.13654e+06	0.326668	0.490991	0.272039
7-(2-hydroxypropan-2-yl)-1,4a-dimethyl-2,3,4,5,6,7,8,8a-octahydronaphthalen-1-ol	Terpenoids	OC(C)(C)C1CCC2(C)CCCC(O)(C)C2C1	C15H28O2	240.209	279.171	279.171	304.768	1.57874	[M+H]+	NA	4.77081e+06	1.11908e+07	-0.479066	2.49368	2.74367
7-methoxy-6-(1,2,3-trihydroxy-3-methylbutyl)chromen-2-one	Phenylpropanoids	O=C1OC=2C=C(OC)C(=CC2C=C1)C(O)C(O)C(O)(C)C	C15H18O6	294.11	295.119	295.119	631.243	0.627264	[M+H]+	169036	NA	NA	0.913885	-0.363521	-0.358816
9-HODE	Lipids	CCCCC\C=C/C=C/C(O)CCCCCCCC(O)=O	C18H32O3	296.235	295.227	295.227	844.788	1.71931	[M-H]-	82393.8	67051.3	NA	-1.53351	-1.71734	-2.57597
9-hydroxy-1,4a-dimethyl-7-propan-2-yl-2,3,4,9,10,10a-hexahydrophenanthrene-1-carboxylic acid	Terpenoids	O=C(O)C1(C)CCCC2(C3=CC=C(C=C3C(O)CC12)C(C)C)C	C20H28O3	316.204	334.235	334.235	889.752	0.896143	[M+H]+	657017	1.99743e+06	1.20145e+06	1.36525	1.83614	1.57844
Acacetin	Flavonoids	COC1=CC=C(C=C1)C2=CC(=O)C3=C(C=C(C=C3O2)O)O	C16H12O5	284.068	283.061	283.061	1622.16	0.899739	[M-H]-	NA	8.29185e+06	2.09096e+06	-1.031	0.569059	-0.0423717
Acetylaconitine	Alkaloids	CCN1CC2(COC)C3C(OC)C4C1C3(C1CC3(O)C(OC(=O)C5=CC=CC=C5)C1C4(OC(C)=O)C(O)C3OC)C(CC2OC(C)=O)OC	C36H49NO12	687.325	688.327	688.327	324.771	0.577321	[M+H]+	NA	94066.7	2.06111e+06	-0.250296	0.697551	2.254
Aconitic Acid	Organic acids and derivatives	O=C(O)C=C(C(=O)O)CC(=O)O	C6H6O6	174.016	173.009	173.009	49.4115	0.513763	[M-H]-	NA	NA	1.18905e+07	-0.643268	-0.655177	-0.089366
Adenine	Alkaloids	C1=NC2=NC=NC(=C2N1)N	C5H5N5	135.054	136.062	136.062	37.5033	0.57062	[M+H]+	1.39937e+08	1.43867e+08	1.27645e+08	1.28181	1.28888	1.03496
Adenosine	Alkaloids	C1=NC(=C2C(=N1)N(C=N2)C3C(C(C(O3)CO)O)O)N	C10H13N5O4	267.097	268.104	268.104	49.3093	0.565162	[M+H]+	8.88037e+06	8.15769e+06	7.99314e+06	1.77103	1.7591	1.66612
Adenosine 3',5'-cyclic monophosphate	Alkaloids	O=P1(O)OCC2OC(N3C=NC=4C(=NC=NC43)N)C(O)C2O1	C10H12N5O6P	329.053	330.059	330.059	38.6083	1.44035	[M+H]+	6.29063e+06	6.12791e+06	6.19504e+06	1.02031	1.02349	0.957174
Adenosine monophosphate	Alkaloids	O=P(O)(O)OCC1OC(N2C=NC=3C(=NC=NC32)N)C(O)C1O	C10H14N5O7P	347.063	348.07	348.07	49.6744	2.12423	[M+H]+	2.28637e+06	1.95547e+06	2.07878e+06	1.12436	1.04239	1.03606
adipic acid	Fatty acids	O=C(O)CCCCC(=O)O	C6H10O4	146.058	145.052	145.052	971.422	0.36299	[M-H]-	5.9031e+06	1.49112e+07	1.82066e+07	-0.27955	0.144478	0.0917418
ADRENALINE BITARTRATE	Phenols	O=C(O)C(O)C(O)C(=O)O.OC1=CC=C(C=C1O)C(O)CNC	C13H19NO9	333.106	351.142	351.142	682.368	0.299116	[M+H]+	263371	156033	167687	1.32317	0.995299	1.0019
AGMATINE SULFATE	Organonitrogen compounds	C(CCN=C(N)N)CN	C5H14N4	130.122	131.129	131.129	32.2019	1.95744	[M+H]+	6.52028e+06	6.55121e+06	5.4007e+06	1.10573	1.12489	0.982733
Alisol A	Terpenoids	CC(CC(C(C(C)(C)O)O)O)C1=C2CC(C3C4(CCC(=O)C(C4CCC3(C2(CC1)C)C)(C)C)C)O	C30H50O5	490.366	535.365	535.365	740.395	1.30566	[M-H]-	322800	310794	307982	1.06214	0.999648	0.958727
Alisol B 23-acetate	Terpenoids	CC(CC(C1C(O1)(C)C)OC(=O)C)C2=C3CC(C4C5(CCC(=O)C(C5CCC4(C3(CC2)C)C)(C)C)C)O	C32H50O5	514.366	515.37	515.37	1134.36	1.19239	[M+H]+	NA	1.43375e+06	NA	0.32523	1.14374	0.243552
Alisol C 23-acetate	Terpenoids	CC(CC(C1C(O1)(C)C)OC(=O)C)C2=C3CC(C4C5(CCC(=O)C(C5CCC4(C3(CC2=O)C)C)(C)C)C)O	C32H48O6	528.345	529.356	529.356	1006.75	7.59861	[M+H]+	NA	131103	960835	-0.295934	0.724401	1.69933
alpha-Asarone	Phenylpropanoids	CC=CC1=CC(=C(C=C1OC)OC)OC	C12H16O3	208.11	209.118	209.118	573.991	1.96788	[M+H]+	133763	168563	129877	-0.1855	-0.0795819	-0.275978
alpha-Solanine	Terpenoids	CC1C2CCC(C)CN2C2CC3C4CC=C5CC(CCC5(C)C4CCC3(C)C12)OC1OC(CO)C(O)C(OC2OC(CO)C(O)C(O)C2O)C1OC1OC(C)C(O)C(O)C1O	C45H73NO15	867.498	912.497	912.497	348.669	0.743269	[M-H]-	1.88899e+06	1.91987e+06	1.86986e+06	1.08843	1.07685	1.03308
AMINOADIPATE	Amino acid derivatives	O=C(O)CCCC(N)C(=O)O	C6H11NO4	161.069	162.076	162.076	36.3718	2.46687	[M+H]+	5.54361e+06	3.96535e+06	4.30743e+06	1.18757	1.05425	1.04102
Andrographolide	Terpenoids	C=C1CCC2C(C)(CO)C(O)CC[C@]2(C)C1C/C=C1/C(=O)OCC1O	C20H30O5	350.209	351.215	351.215	595.119	0.395801	[M+H]+	831547	682094	838522	0.757045	0.628026	0.695478
Androstenedione	Terpenoids	O=C1C=C2CCC3C4CCC(=O)C4(C)CCC3C2(C)CC1	C19H26O2	286.193	287.201	287.201	863.58	1.1079	[M+H]+	1.05156e+06	1.11375e+06	1.32994e+06	1.48083	1.47769	1.5266
Androsterone	Terpenoids	O=C1CCC2C3CCC4CC(O)CCC4(C)C3CCC12C	C19H30O2	290.225	291.236	291.236	235.799	3.68046	[M+H]+	NA	NA	272618	0.0402815	0.0196447	1.01798
Apigenin	Flavonoids	C1=CC(=CC=C1C2=CC(=O)C3=C(C=C(C=C3O2)O)O)O	C15H10O5	270.053	269.046	269.046	1625.76	1.28009	[M-H]-	NA	160510	431321	-0.379933	0.912489	1.38136
Arginine	Amino acid derivatives	C(CC(C(=O)O)N)CN=C(N)N	C6H14N4O2	174.112	175.119	175.119	36.3125	0.400105	[M+H]+	1859079815	1819865354	2034988584	1.84644	1.73669	1.94067
Artemisinic acid	Terpenoids	CC1CCC(C2C1CCC(=C2)C)C(=C)C(=O)O	C15H22O2	234.162	235.17	235.17	763.635	1.31166	[M+H]+	3.56474e+06	3.48978e+06	4.05054e+06	1.46545	1.44856	1.46234
Artesunate	Terpenoids	O=C(O)CCC(=O)OC1OC2OC3(OOC24C(CC3)C(C)CCC4C1C)C	C19H28O8	384.178	383.17	383.17	395.248	1.66197	[M-H]-	1.18821e+06	1.12975e+06	1.20652e+06	0.982253	0.931935	0.933006
Asarylaldehyde	Phenols	COC1=CC(=C(C=C1C=O)OC)OC	C10H12O4	196.074	197.081	197.081	336.505	1.37922	[M+H]+	556544	257714	NA	1.58188	1.17805	-0.118892
Aspartic acid	Amino acid derivatives	C(C(C(=O)O)N)C(=O)O	C4H7NO4	133.038	134.045	134.045	218.214	1.26038	[M+H]+	1.01808e+06	1.02048e+06	NA	1.16162	1.13065	0.257014
Asperosaponin VI	Terpenoids	CC1(CCC2(CCC3(C(=CCC4C3(CCC5C4(CCC(C5(C)CO)OC6C(C(C(CO6)O)O)O)C)C)C2C1)C)C(=O)OC7C(C(C(C(O7)COC8C(C(C(C(O8)CO)O)O)O)O)O)O)C	C47H76O18	928.503	973.51	973.51	435.835	1.43289	[M-H]-	603161	569544	594605	1.64379	1.5784	1.56779
Atractylenolide II	Sesquiterpenoids	CC1=C2CC3C(=C)CCCC3(CC2OC1=O)C	C15H20O2	232.146	233.153	233.153	712.475	1.85527	[M+H]+	NA	922496	1.22898e+06	-0.451924	1.52	1.62525
Azelaic acid	Fatty Acyls	C(CCCC(=O)O)CCCC(=O)O	C9H16O4	188.105	189.114	189.114	1158.15	1.71246	[M+H]+	2.69162e+07	NA	1.75754e+07	1.4069	0.166136	1.10161
Azuleno[5,6-c]furan-1(3H)-one, 4,4a,5,6,7,9-hexahydro-3,4-dihydroxy-6,6,8-trimethyl-	Prenol lipids	CC\1=C\2CC(C)(C)CC2C(O)\C3=C(/C1)C(=O)OC3O	C15H20O4	264.136	247.129	247.129	131.504	0.362587	[M+H]+	5.41633e+06	5.21701e+06	5.29882e+06	1.06261	1.05151	0.996589
Azuleno[6,5-b]furan-2,6(3H,4H)-dione, 3a,7,7a,8,9,9a-hexahydro-5,8-dimethyl-3-methylene-, (3aR,7aS,8S,9aR)-	Terpenoids	C[C@H]1C[C@H]2OC(=O)C(=C)[C@H]2C\C3=C(/C)C(=O)C[C@@H]13	C15H18O3	246.126	247.133	247.133	581.326	0.614047	[M+H]+	409794	464481	473223	1.21803	1.23456	1.21034
Baicalein	Flavonoids	C1=CC=C(C=C1)C2=CC(=O)C3=C(O2)C=C(C(=C3O)O)O	C15H10O5	270.053	271.061	271.061	423.26	0.16724	[M+H]+	140723	180566	185317	0.933932	1.04493	1.02175
Baicalin	Flavonoids	OC(=O)[C@@H](O1)[C@@H](O)[C@H](O)[C@@H](O)[C@@H]1Oc(c2)c(O)c(O)c(C(=O)3)c(OC(c(c4)cccc4)=C3)2	C21H18O11	446.085	445.077	445.077	485.762	0.165253	[M-H]-	NA	NA	595441	-0.604032	-0.621923	0.818211
Benzoic acid	Phenols	C1=CC=C(C=C1)C(=O)O	C7H6O2	122.037	123.044	123.044	229.581	2.29287	[M+H]+	NA	2.03456e+06	NA	-0.295429	0.456354	-0.373993
Benzoic acid + 1O, 1MeO, O-Hex	Miscellaneous	O=C(OC1OC(CO)C(O)C(O)C1(O))C2=CC=C(O)C(OC)=C2	C14H18O9	330.095	329.088	329.088	82.7715	1.75668	[M-H]-	1.06727e+06	652474	1.28068e+06	1.65958	1.4004	1.68456
Benzoic acid + 2O, O-Hex	Miscellaneous	O=C(O)C2=CC(OC1OC(CO)C(O)C(O)C1(O))=CC=C2(O)	C13H16O9	316.079	315.072	315.072	84.6043	1.43187	[M-H]-	NA	NA	8.70991e+06	-0.0563973	-0.0956617	1.9505
Berberine	Alkaloids	COC1=C(C2=C[N+]3=C(C=C2C=C1)C4=CC5=C(C=C4CC3)OCO5)OC	C20H18NO4+	336.124	336.124	336.124	441.784	4.65157	[M+H]+	93300.9	139821	NA	0.732978	0.98377	-0.249537
beta-Asarone	Phenylpropanoids	CC=CC1=CC(=C(C=C1OC)OC)OC	C12H16O3	208.11	209.117	209.117	851.396	2.26907	[M+H]+	4.7771e+06	4.55253e+06	6.81365e+06	1.075	1.05566	1.14736
Beta-Caryophyllene Alcohol	Terpenoids	OC12CCCC(C)(CCC3C1CC3(C)C)C2	C15H26O	222.198	240.233	240.233	629.703	2.00295	[M+H]+	221529	301258	152973	-0.0799793	0.0281851	-0.368247
beta-D-Glucopyranoside, (3Z)-3-hexen-1-yl	Miscellaneous	CC\C=C/CCO[C@@H]1O[C@H](CO)[C@@H](O)[C@H](O)[C@H]1O	C12H22O6	262.142	285.131	285.131	364.756	0.671862	[M+H]+	276606	1.44167e+06	2.57673e+06	0.829682	1.55578	1.77663
Betaine	Alkaloids	O=C([O-])C[N+](C)(C)C	C5H11NO2	117.079	118.086	118.086	1690.4	2.61632	[M+H]+	1.20725e+07	1.06192e+07	NA	1.10535	1.0814	0.367303
Betulin	Terpenoids	OCC12CCC(C(=C)C)C2C3CCC4C5(C)CCC(O)C(C)(C)C5CCC4(C)C3(C)CC1	C30H50O2	442.381	443.384	443.384	664.453	1.37711	[M+H]+	37394	146813	NA	0.617415	1.51812	-0.186191
Biochanin A	Flavonoids	COC1=CC=C(C=C1)C2=COC3=CC(=CC(=C3C2=O)O)O	C16H12O5	284.068	283.061	283.061	1757.08	0.729085	[M-H]-	NA	1.53051e+06	913851	-0.0912064	1.05772	0.79213
BIOTIN	Alkaloids	C1C2C(C(S1)CCCCC(=O)O)NC(=O)N2	C10H16N2O3S	244.088	245.1	245.1	146.835	1.12556	[M+H]+	4.90228e+07	6.27026e+07	5.66972e+07	1.1414	1.32176	1.04413
Bisdemethoxycurcumin	Phenols	C1=CC(=CC=C1C=CC(=O)CC(=O)C=CC2=CC=C(C=C2)O)O	C19H16O4	308.105	307.098	307.098	632.859	0.617999	[M-H]-	426611	482078	494753	0.159233	0.174912	0.153702
Bruceine A	Terpenoids	CC1=C(C(=O)CC2(C1CC3C45C2C(C(C(C4C(C(=O)O3)OC(=O)CC(C)C)(OC5)C(=O)OC)O)O)C)O	C26H34O11	522.21	521.203	521.203	347.709	0.684382	[M-H]-	NA	1.19012e+06	1.24943e+06	-0.414227	1.82146	1.81489
Bufalin	Terpenoids	C[C@]12CC[C@H]3[C@@H](CC[C@@H]4C[C@@H](O)CC[C@]34C)[C@@]1(O)CC[C@@H]2C1=COC(=O)C=C1	C24H34O4	386.246	387.251	387.251	860.776	0.221722	[M+H]+	407040	NA	457751	1.19268	0.0472388	1.17393
Bullatine A	Terpenoids	CCN1CC2(CCCC34C2CC(C31)C56C4C(C(CC5)C(=C)C6O)O)C	C22H33NO2	343.251	344.255	344.255	368.672	0.618017	[M+H]+	6.05272e+07	1.72592e+08	1.16613e+08	-0.298588	0.335116	-0.0626253
Cadin-4-En-10-Ol	Terpenoids	OC1(C)CCC(C(C)C)C2C=C(C)CCC21	C15H26O	222.198	261.16	261.16	421.985	0.612282	[M+H]+	2.51326e+06	673944	2.65317e+06	0.916097	0.305754	0.889383
Cafestol	Terpenoids	CC12CCC3=C(C1CCC45C2CCC(C4)C(C5)(CO)O)C=CO3	C20H28O3	316.204	317.209	317.209	804.826	0.246016	[M+H]+	908680	1.09195e+06	1.27784e+06	1.10404	1.15602	1.19844
Caffeine	Alkaloids	CN1C=NC2=C1C(=O)N(C(=O)N2C)C	C8H10N4O2	194.08	195.088	195.088	204.701	2.19022	[M+H]+	1.7365e+06	501971	NA	0.0836023	-0.51067	-1.4238
Calceolarioside B	Phenylpropanoids	C1=CC(=C(C=C1CCOC2C(C(C(C(O2)COC(=O)C=CC3=CC(=C(C=C3)O)O)O)O)O)O)O	C23H26O11	478.148	477.14	477.14	363.431	2.05233	[M-H]-	132659	182497	165775	0.92404	1.07927	0.987426
Calcium pantothenate	Alkaloids	CC(C)(CO)C(C(=O)NCCC(=O)[O-])O.CC(C)(CO)C(C(=O)NCCC(=O)[O-])O.[Ca+2]	C9H17NO5.1/2 Ca	476.168	218.104	218.104	86.0272	2.48582	[M-H]-	3.27487e+06	2.48946e+06	3.40132e+06	0.432866	0.305991	0.395981
Camphor	Terpenoids	CC1(C2CCC1(C(=O)C2)C)C	C10H16O	152.12	153.127	153.127	1.41105	2.21999	[M+H]+	NA	1.50966e+06	NA	-0.607034	1.04477	-0.642842
Cantharidin	Terpenoids	CC12C3CCC(C1(C(=O)OC2=O)C)O3	C10H12O4	196.074	197.081	197.081	288.913	0.0603	[M+H]+	NA	NA	683666	0.236297	0.195928	1.11212
Canthaxanthin (Euglenanone)	Prenol lipids	O=C1C(=C(C=CC(=CC=CC(=CC=CC=C(C=CC=C(C=CC2=C(C(=O)CCC2(C)C)C)C)C)C)C)C(C)(C)CC1)C	C40H52O2	564.397	587.384	587.384	1229.3	4.06137	[M+H]+	3.38721e+06	NA	NA	1.14514	0.356312	0.326255
Card-20(22)-enolide, 3,14-dihydroxy-, (3beta,5alpha)-	Terpenoids	C[C@]12CC[C@H](O)C[C@@H]1CC[C@@H]3[C@@H]2CC[C@]4(C)[C@H](CC[C@]34O)/C5=C/C(=O)OC5	C23H34O4	374.246	375.25	375.25	783.583	1.54767	[M+H]+	NA	108509	NA	-0.0801179	0.906224	-0.0797197
Caudatin	Terpenoids	CC(C)C(=CC(=O)OC1CC2C3(CCC(CC3=CCC2(C4(C1(C(CC4)(C(=O)C)O)C)O)O)O)C)C	C28H42O7	490.293	491.299	491.299	858.338	0.116241	[M+H]+	1.47948e+06	2.42308e+06	3.09462e+06	1.66087	1.85848	1.92169
Cearoin	Phenols	O=C(C=1C=CC=CC1)C=2C=C(O)C(OC)=CC2O	C14H12O4	244.074	245.074	245.074	42.7236	1.51886	[M+H]+	1.71592e+06	1.91304e+06	2.15608e+06	-1.18599	-1.15918	-1.14122
Cephalotaxine	Alkaloids	COC1=CC23CCCN2CCC4=CC5=C(C=C4C3C1O)OCO5	C18H21NO4	315.147	316.152	316.152	1567.39	1.02161	[M+H]+	502483	1.22971e+06	NA	1.16205	1.53738	-0.079137
Chaulmoogric Acid	Fatty acids	O=C(O)CCCCCCCCCCCCC1C=CCC1	C18H32O2	280.24	298.274	298.274	957.379	1.44017	[M+H]+	1.00643e+07	2.80233e+07	1.7531e+07	1.12088	1.66902	1.27261
Choline	Organonitrogen compounds	OCC[N+1](C)(C)C	C5H14NO	104.108	104.107	104.107	40.0673	0.901448	[M+H]+	7.4676e+08	7.46069e+08	8.34702e+08	0.773821	0.684863	0.800914
Chrysin	Flavonoids	OC1=CC(O)=C2C(=O)C=C(OC2=C1)C1=CC=CC=C1	C15H10O4	254.058	253.051	253.051	374.399	0.021273	[M-H]-	353108	344120	262733	0.789056	0.731959	0.566296
Cinnamic acid	Phenylpropanoids	C1=CC=C(C=C1)C=CC(=O)O	C9H8O2	148.052	149.06	149.06	263.327	1.31229	[M+H]+	NA	NA	2.4462e+06	-0.461371	-0.493948	1.2507
Ciprofloxacin	Alkaloids	C(C1)C1N(C=C(C-2=O)C(=O)O)-c(cc(c3F)N(CCN4)CC4)c2c3	C17H18FN3O3	331.133	332.139	332.139	424.564	1.53703	[M+H]+	1.45841e+06	1.6139e+06	1.53254e+06	1.11264	1.13582	1.08194
Citraconic acid	Fatty Acyls	OC(=O)C=C(C)C(O)=O	C5H6O4	130.027	129.019	129.019	49.602	1.96517	[M-H]-	NA	NA	8.75076e+06	-0.729661	-0.750065	-0.14124
Citric acid	Organic acids and derivatives	O=C(O)CC(O)(C(=O)O)CC(=O)O	C6H8O7	192.027	230.99	230.99	48.9944	1.94916	[M+H]+	5.85075e+06	6.23903e+06	5.80187e+06	0.755206	0.791855	0.694897
Coniferyl aldehyde	Phenylpropanoids	COC1=CC(C=CC=O)=CC=C1O	C10H10O3	178.063	179.07	179.07	184.4	1.41026	[M+H]+	107622	NA	NA	0.728469	-0.300713	-0.295809
cordycepin	Alkaloids	OCC1OC(N2C=NC=3C(=NC=NC32)N)C(O)C1	C10H13N5O3	251.102	269.136	269.136	392.118	0.784831	[M+H]+	2.31588e+06	1.98446e+06	2.04814e+06	1.75037	1.66874	1.6502
CORTEXOLONE	Terpenoids	C[C@@]12CC[C@H]3[C@@H](CCC4=CC(=O)CC[C@]34C)[C@@H]2CC[C@]1(O)C(=O)CO	C21H30O4	346.214	347.22	347.22	775.933	0.110759	[M+H]+	3.15892e+06	3.46747e+06	4.13219e+06	1.05082	1.08054	1.10479
Corydaline	Alkaloids	CC1C2C3=CC(=C(C=C3CCN2CC4=C1C=CC(=C4OC)OC)OC)OC	C22H27NO4	369.194	370.202	370.202	438.332	0.349343	[M+H]+	286783	301286	374460	1.13335	1.11158	1.18109
Coumarin	Coumarins and derivatives	C1=CC=C2C(=C1)C=CC(=O)O2	C9H6O2	146.037	147.044	147.044	49.986	0.362955	[M+H]+	3.45976e+06	3.07846e+06	3.21926e+06	-0.025706	-0.085453	-0.106838
CRUSTECDYSONE	Terpenoids	O=C1C=C2C(CCC3(C)C(CCC23O)C(O)(C)C(O)CCC(O)(C)C)C4(C)CC(O)C(O)CC14	C27H44O7	480.309	503.296	503.296	178.298	0.470103	[M+H]+	1.00383e+07	9.58275e+06	1.01416e+07	1.00818	1.01993	0.942054
Cryptotanshinone	Diterpenoids	CC1COC2=C1C(=O)C(=O)C3=C2C=CC4=C3CCCC4(C)C	C19H20O3	296.141	297.148	297.148	758.874	1.15793	[M+H]+	3.12823e+06	3.88938e+06	4.35784e+06	1.0168	1.09811	1.09508
cuminyl alcohol	Prenol lipids	OCC1=CC=C(C=C1)C(C)C	C10H14O	150.104	133.103	133.103	342.979	16.9515	[M+H]+	NA	563667	534953	-0.187396	1.51606	1.46149
Curcumin	Phenols	COC1=C(C=CC(=C1)C=CC(=O)CC(=O)C=CC2=CC(=C(C=C2)O)OC)O	C21H20O6	368.126	369.133	369.133	653.31	1.62835	[M+H]+	272474	226781	233670	1.07657	0.941692	0.920083
Curcumol	Terpenoids	CC1CCC2C13CC(C(O3)(CC2=C)O)C(C)C	C15H24O2	236.178	237.185	237.185	573.26	0.211489	[M+H]+	230028	242412	315118	0.0531137	0.0353121	0.126771
Curdione	Terpenoids	CC1CCC=C(CC(=O)C(CC1=O)C(C)C)C	C15H24O2	236.178	237.185	237.185	494.908	0.0320569	[M+H]+	750715	708713	845384	1.0681	1.00541	1.05906
Cyclo(leucylprolyl)	Miscellaneous	O=C1NC(C(=O)N2CCCC12)CC(C)C	C11H18N2O2	210.137	211.133	211.133	323.644	52.789	[M+H]+	3.0548e+06	1.70562e+06	339520	1.86699	1.60387	0.819718
Cycloart-23-ene-3_, 25 diol	Terpenoids	C[C@@]12[C@@](C)(CC[C@@H]2[C@@H](C/C=C/C(C)(O)C)C)[C@]3([H])CC[C@@]4([H])C(C)(C)[C@@H](O)CC[C@]4(C5)[C@]35CC1	C30H50O2	442.381	443.335	443.335	940.328	1.58637	[M+H]+	966332	1.01026e+06	652819	1.46461	1.45278	1.2185
Cymarine	Terpenoids	O=CC12CCC(OC3OC(C)C(O)C(OC)C3)CC2(O)CCC4C1CCC5(C)C(C6=CC(=O)OC6)CCC45O	C30H44O9	548.299	571.285	571.285	190.233	0.454202	[M+H]+	1.44569e+06	1.33947e+06	1.95611e+06	0.348283	0.289898	0.428932
D-(+)-Malic acid	Hydroxy acids and derivatives	C(C(C(=O)O)O)C(=O)O	C4H6O5	134.022	133.014	133.014	43.0359	1.48863	[M-H]-	9.17703e+07	9.65586e+07	8.72878e+07	0.782091	0.874903	0.583799
Dehydroascorbic acid	Organic acids and derivatives	O=C1OC(C(=O)C1=O)C(O)CO	C6H6O6	174.016	173.009	173.009	37.876	0.434121	[M-H]-	1.64817e+07	1.21356e+07	1.94187e+07	0.163492	0.0693873	0.145713
dehydrocostus lactone	Terpenoids	O=C1OC2C(C1=C)CCC(=C)C3CCC(=C)C23	C15H18O2	230.131	231.136	231.136	1597.12	0.99243	[M+H]+	1.72593e+07	1.38451e+07	2.84897e+07	1.00536	0.951196	1.13647
Dehydroevodiamine	Alkaloids	CN1C2=CC=CC=C2C(=O)N3C1=C4C(=C5C=CC=CC5=N4)CC3	C19H15N3O	301.122	302.129	302.129	326.51	0.823394	[M+H]+	NA	417715	614906	-0.784523	0.935091	1.08434
Deltaline	Terpenoids	CCN1CC2(CCC(C34C2C(C5(C31)C6(CC(C7CC4(C6C7OC)O)OC)OCO5)OC(=O)C)OC)C	C27H41NO8	507.283	508.289	508.289	203.489	0.0504209	[M+H]+	NA	NA	204234	-0.0638132	-0.0693914	1.21202
Demethoxycurcumin	Phenols	COC1=C(C=CC(=C1)C=CC(=O)CC(=O)C=CC2=CC=C(C=C2)O)O	C20H18O5	338.115	337.108	337.108	642.115	1.26034	[M-H]-	538023	590071	562066	0.387373	0.38767	0.335808
Dendrobine	Terpenoids	CC(C)C1C2C3CCC4C3(C(C1OC2=O)N(C4)C)C	C16H25NO2	263.189	264.196	264.196	818.97	0.459467	[M+H]+	5.21403e+06	3.62339e+06	3.06239e+06	0.983874	0.837246	0.726666
Deoxyandrographolide	Terpenoids	CC1=C(C2(CCC(C(C2CC1)(C)CO)O)C)CCC3=CCOC3=O	C20H30O4	334.214	335.22	335.22	655.12	1.06665	[M+H]+	58732.8	NA	NA	-1.25924	-2.11979	-2.11583
Deoxycholic Acid	Terpenoids	O=C(O)CCC(C)C1CCC2C3CCC4CC(O)CCC4(C)C3CC(O)C12C	C24H40O4	392.293	415.28	415.28	351.377	0.0437237	[M+H]+	NA	696757	668141	0.238892	1.07888	1.02894
Dexamethasone	Terpenoids	CC1CC2C3CCC4=CC(=O)C=CC4(C)C3(F)C(O)CC2(C)C1(O)C(=O)CO	C22H29FO5	392.2	393.21	393.21	270.048	0.872313	[M+H]+	NA	NA	134951	-0.295735	-0.300107	0.783793
Di(2-ethylhexyl)phthalate (DEHP)	Miscellaneous	CCCCC(CC)COC(=O)c1ccccc1C(=O)OCC(CC)CCCC	C24H38O4	390.277	391.284	391.284	1099.7	0.612044	[M+H]+	983643	1.19489e+06	NA	-0.267034	-0.208669	-1.18464
Dibutylphthalate	Organic acids and derivatives	CCCCOC(=O)c1ccccc1C(=O)OCCCC	C16H22O4	278.152	279.157	279.157	496.454	0.980771	[M+H]+	46980.8	NA	NA	-0.912425	-1.72934	-1.72747
Diethyl-phthalate	Benzoic acids and derivatives	CCOC(=O)C1=CC=CC=C1C(=O)OCC	C12H14O4	222.089	221.082	221.082	574.703	0.990688	[M-H]-	437769	530849	418972	0.242833	0.290746	0.146979
Digitonin	Terpenoids	CC1C2C(OC11CCC(C)CO1)C(O)C1C3CCC4CC(OC5OC(CO)C(OC6OC(CO)C(O)C(OC7OCC(O)C(O)C7O)C6OC6OC(CO)C(O)C(OC7OC(CO)C(O)C(O)C7O)C6O)C(O)C5O)C(O)CC4(C)C3CCC21C	C56H92O29	1228.57	1229.59	1229.59	425.734	3.52085	[M+H]+	2.41769e+06	2.30912e+06	2.33664e+06	1.13484	1.10187	1.07105
Digitoxin	Terpenoids	CC1C(C(CC(O1)OC2C(OC(CC2O)OC3C(OC(CC3O)OC4CCC5(C(C4)CCC6C5CCC7(C6(CCC7C8=CC(=O)OC8)O)C)C)C)C)O)O	C41H64O13	764.435	823.447	823.447	350.507	1.39676	[M-H]-	320462	244732	NA	1.12712	0.952493	-0.0931574
DIGOXIGENIN	Terpenoids	O=C1OCC(=C1)C2CCC3(O)C4CCC5CC(O)CCC5(C)C4CC(O)C23C	C23H34O5	390.241	389.236	389.236	907.703	0.00873272	[M-H]-	1.50085e+06	1.34595e+06	2.46765e+06	1.09632	1.02358	1.25793
DIGOXIN	Terpenoids	O=C1OCC(=C1)C2CCC3(O)C4CCC5CC(OC6OC(C)C(OC7OC(C)C(OC8OC(C)C(O)C(O)C8)C(O)C7)C(O)C6)CCC5(C)C4CC(O)C23C	C41H64O14	780.43	803.427	803.427	223.917	0.0638991	[M+H]+	NA	NA	565586	0.238722	0.199022	1.04055
Dihydroartemisinic acid	Terpenoids	CC1CCC(C2C1CCC(=C2)C)C(C)C(=O)O	C15H24O2	236.178	237.185	237.185	646.913	1.02833	[M+H]+	1.22614e+06	1.08371e+06	1.17621e+06	1.46449	1.37943	1.38849
Dihydrocapsaicin	Alkaloids	CC(C)CCCCCCC(=O)NCc(c1)cc(OC)c(O)c1	C18H29NO3	307.215	308.222	308.222	488.598	0.260445	[M+H]+	2.12473e+06	2.00629e+06	2.11846e+06	1.38135	1.34012	1.33013
Dihydrotanshinone I	Quinones	CC1COC2=C1C(=O)C(=O)C3=C2C=CC4=C(C=CC=C43)C	C18H14O3	278.094	279.101	279.101	80.365	1.09472	[M+H]+	NA	NA	210554	-1.41087	-1.42417	-0.388299
Di-n-butyl phthalate	Organic acids and derivatives	CCCCOC(=O)C1=CC=CC=C1C(=O)OCCCC	C16H22O4	278.152	277.144	277.144	745.716	1.28255	[M-H]-	800764	780164	880812	-0.116102	-0.166081	-0.137596
Dioscin	Terpenoids	CC1CCC2(C(C3C(O2)CC4C3(CCC5C4CC=C6C5(CCC(C6)OC7C(C(C(C(O7)CO)OC8C(C(C(C(O8)C)O)O)O)O)OC9C(C(C(C(O9)C)O)O)O)C)C)C)OC1	C45H72O16	868.482	869.482	869.482	892.754	0.344331	[M+H]+	4.28598e+06	8.12275e+06	286748	2.00525	2.26691	0.743942
Dipropylphthalate	Miscellaneous	CCCOC(=O)c1ccccc1C(=O)OCCC	C14H18O4	250.121	251.128	251.128	555.17	0.533029	[M+H]+	1.64681e+06	1.62142e+06	976804	1.32663	1.29887	1.03879
D-ORNITHINE	Amino acid derivatives	C(CC(C(=O)O)N)CN	C5H12N2O2	132.09	133.101	133.101	591.788	1.7432	[M+H]+	1.19294e+06	787855	887484	0.417548	0.196673	0.224405
D-Pantothenic acid	Organic oxygen compounds	OCC(C)(C)[C@@H](O)C(=O)NCCC(O)=O	C9H17NO5	219.111	220.118	220.118	98.86	1.10926	[M+H]+	1.13533e+07	1.16263e+07	1.16848e+07	-0.248894	-0.201741	-0.317174
Erucamide	Amides	NC(=O)CCCCCCCCCCC/C=C\CCCCCCCC	C22H43NO	337.334	338.342	338.342	1111.58	1.14172	[M+H]+	3.37595e+08	7.82956e+08	NA	0.134429	0.37619	-0.954363
eudesmin	Phenylpropanoids	O(C1=CC=C(C=C1OC)C2OCC3C(OCC23)C4=CC=C(OC)C(OC)=C4)C	C22H26O6	386.173	409.162	409.162	636.355	0.713049	[M+H]+	4.2318e+07	6.33373e+07	1.89663e+07	3.02065	3.29655	2.4997
Eupatilin	Flavonoids	COC1=C(C=C(C=C1)C2=CC(=O)C3=C(O2)C=C(C(=C3O)OC)O)OC	C18H16O7	344.09	343.082	343.082	640.524	1.23278	[M-H]-	NA	55446.1	NA	-0.318691	0.50627	-0.319423
FA 18:1+1O	Miscellaneous	O=C(O)CCCCCCCC=CCC(O)CCCCCC	C18H34O3	298.251	297.244	297.244	789.95	1.60549	[M-H]-	733812	641797	1.10272e+06	-0.487371	-0.587782	-0.362754
FA 18:1+3O	Miscellaneous	O=C(O)CCCCCCCC(O)C=CC(O)C(O)CCCCC	C18H34O5	330.241	329.234	329.234	558.605	0.773722	[M-H]-	5.16321e+07	5.20128e+07	4.98162e+07	0.928041	0.976311	0.735023
Ferulic Acid	Phenylpropanoids	O=C(O)C=CC1=CC=C(O)C(OC)=C1	C10H10O4	194.058	193.054	193.054	338.544	0.584417	[M-H]-	1.60524e+06	791839	822759	1.48728	1.14027	1.12974
Fexofenadine	Alkaloids	CC(C)(C1=CC=C(C=C1)C(CCCN2CCC(CC2)C(C3=CC=CC=C3)(C4=CC=CC=C4)O)O)C(=O)O	C32H39NO4	501.288	502.299	502.299	148.237	2.15942	[M+H]+	NA	204356	152604	-0.0482423	1.15716	0.953391
Fisetin	Flavonoids	C1=CC(=C(C=C1C2=C(C(=O)C3=C(O2)C=C(C=C3)O)O)O)O	C15H10O6	286.048	287.056	287.056	437.406	1.31838	[M+H]+	NA	184127	NA	-0.0308463	1.01372	-0.0384452
Flavanone base + 4O, 2Prenyl	Flavonoids	O=C2C3=C(O)C=C(O)C(=C3(OC(C1=CC(O)=C(O)C(=C1)CC=C(C)C)C2))CC=C(C)C	C25H28O6	424.189	425.195	425.195	731.748	1.0838	[M+H]+	NA	93437.2	94391.1	-0.176389	0.874536	0.861608
Flavone base + 3O, C-Hex-dHex	Flavonoids	O=C1C=C(OC2=C1C(O)=CC(O)=C2C4OC(CO)C(O)C(O)C4(OC3OC(C)C(O)C(O)C3(O)))C5=CC=C(O)C=C5	C27H30O14	578.164	577.156	577.156	389.357	1.48717	[M-H]-	312361	346841	359628	1.22438	1.23148	1.21481
Flavone base + 3O, O-HexA	Flavonoids	O=C(O)C4OC(OC1=CC=2OC(=CC(=O)C=2(C(O)=C1(O)))C3=CC=CC=C3)C(O)C(O)C4(O)	C21H18O11	446.085	447.093	447.093	431.979	0.995682	[M+H]+	3.88383e+06	4.07314e+06	4.15077e+06	0.626729	0.635621	0.598037
Gal(alpha1-6)Glc(alpha1-2beta)Fruf	Miscellaneous	OC[C@@H]1O[C@](CO)(O[C@H]2O[C@H](CO[C@H]3O[C@H](CO)[C@H](O)[C@H](O)[C@H]3O)[C@@H](O)[C@H](O)[C@H]2O)[C@H](O)[C@H]1O	C18H32O16	504.169	527.159	527.159	35.426	0.755087	[M+H]+	1.04228e+07	1.03269e+07	1.08388e+07	2.00907	2.03669	1.95051
Galangin	Flavonoids	C1=CC=C(C=C1)C2=C(C(=O)C3=C(C=C(C=C3O2)O)O)O	C15H10O5	270.053	269.045	269.045	431.56	1.82703	[M-H]-	750324	878803	891440	0.059599	0.0972004	0.0757145
Gallic acid	Phenols	OC(C1=CC(O)=C(O)C(O)=C1)=O	C7H6O5	170.022	171.029	171.029	152.21	0.598381	[M+H]+	NA	1.21221e+06	1.09834e+06	0.357876	1.12087	1.04703
Gelsemine	Alkaloids	CN1CC2(C3CC4C5(C2C1C3CO4)C6=CC=CC=C6NC5=O)C=C	C20H22N2O2	322.168	323.173	323.173	1567.39	1.18592	[M+H]+	NA	5.098e+06	NA	0.0760208	1.63655	-0.0021648
geniposide	Iridoids	O=C(OC)C1=COC(OC2OC(CO)C(O)C(O)C2O)C3C(=CCC13)CO	C17H24O10	388.137	387.13	387.13	174.669	1.04228	[M-H]-	NA	NA	148504	-0.235517	-0.239555	1.23184
Gentisic acid	Xanthones	C1=CC(=C(C=C1O)C(=O)O)O	C7H6O4	154.027	153.019	153.019	54.7791	2.75371	[M-H]-	493134	NA	NA	1.26844	-0.0781943	-0.0796818
Germacrone	Sesquiterpenoids	CC1=CCC(=C(C)C)C(=O)CC(=CCC1)C	C15H22O	218.167	219.174	219.174	647.314	1.24994	[M+H]+	952962	821405	904435	1.86263	1.76097	1.77783
Gibberellin A4&A7	Terpenoids	O=C(O)C1C2C3(OC(=O)C2(C)C(O)C=C3)C4CCC5C(=C)CC14C5	C19H22O5	330.147	348.177	348.177	156.05	0.560912	[M+H]+	2.61275e+06	1.39262e+06	3.38e+06	1.75064	1.46125	1.80628
Glutamylphenylalanine	Carboxylic acids and derivatives	O=C(O)C(N)CCC(=O)NC(C(=O)O)CC1=CC=CC=C1	C14H18N2O5	294.122	295.129	295.129	200.787	0.642246	[M+H]+	615690	NA	641422	-0.96168	-1.95332	-1.01391
Glutamyltyrosine	Carboxylic acids and derivatives	O=C(O)C(N)CCC(=O)NC(C(=O)O)CC1=CC=C(O)C=C1	C14H18N2O6	310.116	311.124	311.124	86.073	1.4118	[M+H]+	254744	163498	198525	-1.0107	-1.29378	-1.22036
Glutaric acid	Organic acids and derivatives	O=C(O)CCCC(=O)O	C5H8O4	132.042	131.035	131.035	1619.98	1.15328	[M-H]-	1.23077e+07	NA	NA	0.438742	-0.674174	-0.702346
Glutathione	Alkaloids	O=C(O)CNC(=O)C(NC(=O)CCC(N)C(=O)O)CS	C10H17N3O6S	307.084	308.092	308.092	38.5631	0.0131011	[M+H]+	8.49409e+06	8.32971e+06	1.24042e+07	1.05934	1.07646	1.13325
Glyceric acid	Carbohydrates and derivatives	C(C(C(=O)O)O)O	C3H6O4	106.027	105.019	105.019	1654.08	4.64456	[M-H]-	3.17782e+06	2.59814e+06	NA	1.22092	1.12346	0.361201
Glyceryl linolenate	Miscellaneous	O=C(OCC(O)CO)CCCCCCCC=CCC=CCC=CCC	C21H36O4	352.261	375.251	375.251	851.772	1.0654	[M+H]+	8.4096e+08	9.7141e+08	1071394375	3.17336	3.21051	3.34032
Glycocholic acid	Terpenoids	CC(CCC(=O)NCC(=O)O)C1CCC2C1(C(CC3C2C(CC4C3(CCC(C4)O)C)O)O)C	C26H43NO6	465.309	466.313	466.313	851.925	0.842128	[M+H]+	5.43251e+06	4.27912e+06	2.5236e+06	1.50678	1.41045	1.15382
Grandisin	Phenylpropanoids	O(C=1C=C(C=C(OC)C1OC)C2OC(C3=CC(OC)=C(OC)C(OC)=C3)C(C)C2C)C	C24H32O7	432.215	450.248	450.248	733.309	1.13993	[M+H]+	839852	895535	966976	1.54895	1.54146	1.55076
Guan-fu base Y	Alkaloids	CC(=O)OC1CC2(C)CN3C4CC56CC(=C)C7C(O)C5C(C1)(C24)C3C6(O)C7O	C22H29NO5	387.205	388.213	388.213	784.613	1.0659	[M+H]+	2.81895e+06	1.22703e+06	1.51182e+06	0.942856	0.562401	0.627509
Guanine	Alkaloids	c1[nH]c2c(=O)[nH]c(nc2n1)N	C5H5N5O	151.049	152.054	152.054	49.6449	18.0883	[M+H]+	5.21673e+07	5.00957e+07	5.02369e+07	1.22588	1.24826	1.03343
Harmol	Alkaloids	CC1=C2C(=C3C=CC(=O)C=C3N2)C=CN1	C12H10N2O	198.079	199.087	199.087	260.061	1.10393	[M+H]+	NA	NA	851971	0.328988	0.288104	1.0418
Hastatoside	Iridoids	CC1CC(=O)C2(C1C(OC=C2C(=O)OC)OC3C(C(C(C(O3)CO)O)O)O)O	C17H24O11	404.132	449.131	449.131	51.3308	2.16413	[M-H]-	801159	715827	914654	1.05936	0.96953	1.05518
Hecogenin	Terpenoids	CC1CCC2(C(C3C(O2)CC4C3(C(=O)CC5C4CCC6C5(CCC(C6)O)C)C)C)OC1	C27H42O4	430.308	431.317	431.317	756.499	1.53667	[M+H]+	1.85633e+06	2.21485e+06	2.43507e+06	-0.0130217	0.0439863	0.0501046
Heptadecanoic acid	Fatty acids	O=C(O)CCCCCCCCCCCCCCCC	C17H34O2	270.256	271.275	271.275	629.176	1.69952	[M+H]+	100690	NA	NA	0.532746	-0.629021	-0.624735
Hetisine	Alkaloids	CC12CN3C4CC56CC(=C)C7C(O)C5C3C(CC(O)C1)(C24)C6C7O	C20H27NO3	329.199	330.203	330.203	213.518	1.12781	[M+H]+	NA	NA	1.42238e+06	0.381575	0.337284	1.06365
Hexylamine	Amines	CCCCCCN	C6H15N	101.12	102.128	102.128	1590.48	2.71972	[M+H]+	3.14183e+07	2.96515e+07	3.71437e+07	0.575475	0.614351	0.525492
Hispidulin	Flavonoids	COC1=C(C2=C(C=C1O)OC(=CC2=O)C3=CC=C(C=C3)O)O	C16H12O6	300.063	299.056	299.056	512.194	0.285226	[M-H]-	NA	NA	63667.4	-0.551146	-0.554559	0.292248
Histamine	Alkaloids	c1c([nH]cn1)CCN	C5H9N3	111.08	112.087	112.087	1340.43	0.496133	[M+H]+	9.42914e+07	NA	NA	1.22079	-0.0423462	-0.124501
Homovanillic acid	Phenols	O=C(O)CC1=CC=C(O)C(OC)=C1	C9H10O4	182.058	181.052	181.052	1356.33	0.253641	[M-H]-	1.60115e+07	NA	1.87844e+07	1.15181	0.104981	1.13085
Hydroxygenkwanin	Flavonoids	COC1=CC(=C2C(=C1)OC(=CC2=O)C3=CC(=C(C=C3)O)O)O	C16H12O6	300.063	299.056	299.056	538.941	0.503243	[M-H]-	453502	509560	472341	-0.199561	-0.186464	-0.254803
Hydroxyvalerenic Acid	Sesquiterpenoids	O=C(O)C(=CC1C2=C(C)CC(O)C2C(C)CC1)C	C15H22O3	250.157	289.119	289.119	216.977	1.21101	[M+H]+	255723	173754	245415	1.34452	1.09613	1.2439
Indigo	Alkaloids	C1=CC=C2C(=C1)C(=C(N2)C3=NC4=CC=CC=C4C3=O)O	C16H10O2N2	262.074	263.082	263.082	626.607	0.953267	[M+H]+	NA	1.10414e+06	NA	-1.64528	0.110956	-1.66151
Irinotecan hydrochloride	Alkaloids	CCc1c2Cn3c(cc4c(COC(=O)[C@]4(O)CC)c3=O)-c2nc5ccc(OC(=O)N6CCC(CC6)N7CCCCC7)cc15	C33H38N4O6	586.279	294.146	294.146	1593.47	0.641024	[M+H]+	NA	1.17113e+07	3.86432e+06	-0.12135	2.47354	1.95735
Isoalantolactone	Terpenoids	CC12CCCC(=C)C1CC3C(C2)OC(=O)C3=C	C15H20O2	232.146	233.151	233.151	1100.02	2.1155	[M+H]+	1.02636e+07	7.17106e+06	NA	1.28737	1.16827	0.204057
Isobutyl 4-hydroxybenzoate	Phenolic acids	CC(C)COC(=O)C1=CC=C(C=C1)O	C11H14O3	194.094	193.087	193.087	595.381	1.24655	[M-H]-	2.02514e+06	2.12275e+06	2.16846e+06	0.292509	0.294876	0.270657
isoferulic acid	Phenylpropanoids	O=C(O)C=CC1=CC=C(OC)C(O)=C1	C10H10O4	194.058	193.051	193.051	187.411	1.2894	[M-H]-	NA	NA	1.75681e+06	-0.282821	-0.294323	1.79102
Isoflavone base + 3O	Flavonoids	O=C1C(=COC2=CC(O)=CC(O)=C12)C3=CC=C(O)C=C3	C15H10O5	270.053	271.06	271.06	545.61	0.387946	[M+H]+	1.75647e+06	1.82629e+06	1.74625e+06	0.331433	0.329028	0.27725
Isoforsythiaside	Phenylpropanoids	CC1C(C(C(C(O1)OCC2C(C(C(C(O2)OCCC3=CC(=C(C=C3)O)O)O)OC(=O)C=CC4=CC(=C(C=C4)O)O)O)O)O)O	C29H36O15	624.205	623.199	623.199	59.9742	2.32421	[M-H]-	142040	127110	175040	0.938701	0.823541	0.987374
Isoleucine	Amino acid derivatives	CCC(C)C(C(=O)O)N	C6H13NO2	131.095	132.102	132.102	172.776	0.657324	[M+H]+	8.11025e+06	5.75689e+06	2.57652e+06	0.488403	0.369464	-0.00308827
Isopalmitic acid	Fatty acids	O=C(O)CCCCCCCCCCCCC(C)C	C16H32O2	256.24	279.232	279.232	770.923	0.597989	[M+H]+	845565	1.13153e+06	1.6201e+06	0.384832	0.484317	0.616865
Isoreserpiline, citrate	Alkaloids	COC(=O)C1=COC(C)C2CN3CCc4c([nH]c5cc(OC)c(OC)cc45)C3CC21.OC(=O)CC(O)(CC(=O)O)C(=O)O	C29H36N2O12	604.227	413.21	413.21	814.251	1.59359	[M+H]+	1.03384e+06	1.15324e+06	1.32203e+06	1.18863	1.20831	1.23848
Isosakuranin	Flavonoids	COC1=CC=C(C=C1)C2CC(=O)C3=C(C=C(C=C3O2)OC4C(C(C(C(O4)CO)O)O)O)O	C22H24O10	448.137	447.135	447.135	627.738	0.686709	[M-H]-	869792	524516	1.14466e+06	0.789561	0.519526	0.853984
Isoschaftoside	Flavonoids	C1C(C(C(C(O1)C2=C(C(=C3C(=C2O)C(=O)C=C(O3)C4=CC=C(C=C4)O)C5C(C(C(C(O5)CO)O)O)O)O)O)O)O	C26H28O14	564.148	565.155	565.155	287.685	0.559826	[M+H]+	NA	NA	2.09494e+07	-0.645858	-0.649514	2.96797
Isosteviol	Terpenoids	CC12CCC3C4(CCCC(C4CCC3(C1)CC2=O)(C)C(=O)O)C	C20H30O3	318.219	319.227	319.227	568.486	0.388545	[M+H]+	246990	189082	192737	0.723853	0.540883	0.513468
Isotalatizidine	Terpenoids	CCN1CC2(COC)CCC(O)C34C5CC6C(O)C5C(O)(CC6OC)C(CC23)C14	C23H37NO5	407.267	408.271	408.271	807.733	0.412384	[M+H]+	493570	416974	NA	1.4611	1.34122	-0.0865448
judaicin (eudesmane naphthofuran)	Terpenoids	O=C1OC2C(CCC3(C(=O)C=CC(O)(C)C23)C)C1C	C15H20O4	264.136	265.144	265.144	733.398	1.07063	[M+H]+	1.48376e+06	1.48928e+06	1.63739e+06	1.03892	1.01783	1.03068
Kaempferide	Flavonoids	COC1=CC=C(C=C1)C1=C(O)C(=O)C2=C(O)C=C(O)C=C2O1	C16H12O6	300.063	301.071	301.071	537.874	0.26576	[M+H]+	475100	419728	340925	1.07925	0.980251	0.847925
Kaempferol	Flavonoids	Oc(c3)ccc(c3)C(O1)=C(O)C(=O)c(c(O)2)c(cc(O)c2)1	C15H10O6	286.048	287.056	287.056	507.805	1.70378	[M+H]+	351656	299112	268407	1.11241	0.990384	0.902382
Kaempferol-3-O-glucoside-7-O-rhamnoside	Flavonoids	CC1OC(OC2=CC(O)=C3C(=O)C(OC4OC(CO)C(O)C(O)C4O)=C(OC3=C2)C2=CC=C(O)C=C2)C(O)C(O)C1O	C27H30O15	594.158	593.15	593.15	366.995	0.67333	[M-H]-	412559	397610	445966	0.988246	0.929322	0.950426
Kaempferol-3-O-glucuronoside	Flavonoids	OC1C(O)C(OC2=C(OC3=CC(O)=CC(O)=C3C2=O)C2=CC=C(O)C=C2)OC(C1O)C(O)=O	C21H18O12	462.08	461.072	461.072	421.421	0.337601	[M-H]-	NA	76514.9	62770.9	-0.780974	0.204547	0.0597188
Kainic Acid	Organic acids and derivatives	O=C(O)CC1C(NCC1C(=C)C)C(=O)O	C10H15NO4	213.1	214.108	214.108	183.341	1.52166	[M+H]+	NA	94807.9	87458.3	-0.542132	0.447211	0.369729
Karakoline	Terpenoids	CCN1CC2(C)CCC(O)C34C5CC6C(O)C5C(O)(CC6OC)C(CC23)C14	C22H35NO4	377.257	378.268	378.268	448.866	0.13966	[M+H]+	9.43654e+06	8.93122e+06	9.35054e+06	1.01407	1.01954	0.942671
KOBUSONE	Terpenoids	O=C1CCC2OC2(C)CCC3C1CC3(C)C	C14H22O2	222.162	245.152	245.152	652.338	1.89104	[M+H]+	264119	232022	270462	1.09197	0.985143	1.02487
kojic acid	Organoheterocyclic compounds	O=C1C=C(OC=C1O)CO	C6H6O4	142.027	141.021	141.021	1499.3	2.00216	[M-H]-	2.81197e+07	1.09569e+07	1.25942e+07	1.01168	0.605345	0.548015
Kynurenine	Amino acid derivatives	OC(=O)C(N)CC(=O)c(c1)c(N)ccc1	C10H12N2O3	208.085	209.092	209.092	82.5942	0.353914	[M+H]+	3.05309e+06	3.04951e+06	3.40987e+06	-0.230285	-0.241532	-0.235865
L-(-)-Phenylalanine	Amino acid derivatives	OC(=O)C([H])(N)Cc(c1)cccc1	C9H11NO2	165.079	164.072	164.072	83.3778	1.38455	[M-H]-	4.94733e+06	4.81206e+06	5.36256e+06	0.201417	0.190187	0.175122
L(+)-Arginine	Amino acid derivatives	C(CC(C(=O)O)N)CN=C(N)N	C6H14N4O2	174.112	173.104	173.104	34.682	1.29489	[M-H]-	1.63016e+07	2.16372e+07	1.96099e+07	1.09481	1.29592	1.08592
L-2,3-DIAMINOPROPIONIC ACID	Miscellaneous	C(C(C(=O)O)N)N	C3H8N2O2	104.059	105.07	105.07	635.502	0.965717	[M+H]+	1.54225e+07	2.59975e+07	8.55726e+06	2.75075	3.06953	2.43478
L-5-Hydroxytryptophan	Alkaloids	C1=CC2=C(C=C1O)C(=CN2)CC(C(=O)O)N	C11H12N2O3	220.085	221.092	221.092	149.842	1.17713	[M+H]+	622303	462165	542549	-0.57281	-0.749168	-0.705787
L-Anserine nitrate salt	Alkaloids	CN1C=NC=C1CC(C(=O)O)NC(=O)CCN	C10H16N4O3	240.122	241.13	241.13	63.2267	0.150039	[M+H]+	452449	300772	245825	1.36835	1.13317	0.99853
L-Arginine monohydrochloride	Amino acid derivatives	C(CC(C(=O)O)N)CN=C(N)N	C6H14N4O2	174.112	175.119	175.119	157.009	0.437449	[M+H]+	2.06237e+06	3.48511e+06	NA	1.1049	1.31438	0.237927
Lasiocarpine	Alkaloids	C/C=C(/C)\C(=O)O[C@H]1CCN2[C@@H]1C(=CC2)COC(=O)[C@@]([C@H](C)OC)(C(C)(C)O)O	C21H33NO7	411.226	412.231	412.231	508.719	0.343102	[M+H]+	480199	NA	NA	0.262265	-1.32629	-1.32252
Lauryl sulfate	Miscellaneous	CCCCCCCCCCCCOS(=O)(=O)O	C12H26O4S	266.155	265.148	265.148	742.777	1.15333	[M-H]-	6.91346e+06	5.23155e+06	3.73887e+06	-0.00862709	-0.105093	-0.286356
Leonurine	Alkaloids	COC1=CC(=CC(=C1O)OC)C(=O)OCCCCN=C(N)N	C14H21N3O5	311.148	312.153	312.153	172.228	0.287865	[M+H]+	1.0777e+06	1.0505e+06	1.07292e+06	1.61941	1.57811	1.55927
Leucodin	Amino acid derivatives	O=C1C=C(C)C2C1=C(C)CCC3C2OC(=O)C3C	C15H18O3	246.126	247.133	247.133	602.955	0.188059	[M+H]+	396937	236003	305504	1.20415	0.911178	1.00106
L-Glutamic acid	Amino acid derivatives	C(CC(=O)O)[C@@H](C(=O)O)N	C5H9NO4	147.053	148.061	148.061	66.3078	3.10707	[M+H]+	2.73322e+07	2.85977e+07	1.82948e+07	2.31147	2.40362	2.01681
Licoflavone A	Flavonoids	CC(=CCC1=CC2=C(C=C1O)OC(=CC2=O)C3=CC=C(C=C3)O)C	C20H18O4	322.121	323.129	323.129	468.124	1.68392	[M+H]+	208532	NA	NA	1.09225	-0.0231271	-0.0204141
Licoricesaponin H2	Terpenoids	CC1(C)C(CCC2(C)C1CCC1(C)C2C(=O)C=C2C3CC(C)(CCC3(C)CCC12C)C(O)=O)OC1OC(C(O)C(O)C1OC1OC(C(O)C(O)C1O)C(O)=O)C(O)=O	C42H62O16	822.404	821.395	821.395	584.705	1.42498	[M-H]-	632193	705667	655476	0.378673	0.392027	0.326259
Lindenenol	Terpenoids	CC1=COC2=C1C(C3C(=C)C4CC4C3(C2)C)O	C15H18O2	230.131	231.138	231.138	588.345	0.572294	[M+H]+	3.64984e+06	3.12627e+06	2.97399e+06	1.60988	1.53666	1.47571
Lithocholic Acid	Terpenoids	O=C(O)CCC(C)C1CCC2C3CCC4CC(O)CCC4(C)C3CCC12C	C24H40O3	376.298	394.33	394.33	799.683	0.426733	[M+H]+	219167	410766	440485	0.960698	1.2209	1.22188
L-Lysine	Amino acid derivatives	O=C(O)C(N)CCCCN	C6H14N2O2	146.106	147.113	147.113	32.1746	0.469916	[M+H]+	1.50553e+07	1.38347e+07	1.41425e+07	0.215492	0.217116	0.0988038
LOVASTATIN	Terpenoids	O=C1OC(CCC2C(C=CC3=CC(C)CC(OC(=O)C(C)CC)C32)C)CC(O)C1	C24H36O5	404.256	405.261	405.261	795.404	0.862877	[M+H]+	5.46268e+06	5.49778e+06	3.61949e+06	1.14601	1.15417	0.93865
L-Phenylalanine	Alkaloids	C1=CC=C(C=C1)CC(C(=O)O)N	C9H11NO2	165.079	166.086	166.086	263.041	1.28143	[M+H]+	1.87869e+06	1.91323e+06	NA	-1.01927	-1.0303	-1.81583
L-PROLINE	Amino acid derivatives	O=C(O)C1NCCC1	C5H9NO2	115.063	116.071	116.071	37.9015	2.69595	[M+H]+	7.73129e+07	7.7095e+07	1.19421e+08	0.800791	0.869744	0.91489
L-Rhamnose	Carbohydrates and derivatives	C[C@@H]([C@@H]([C@H]([C@H](C=O)O)O)O)O	C6H12O5	164.068	187.058	187.058	41.6838	0.86285	[M+H]+	NA	NA	707676	-0.827955	-0.868369	-0.087548
L-Tryptophan	Organoheterocyclic compounds	C1=CC=C2C(=C1)C(=CN2)CC(C(=O)O)N	C11H12N2O2	204.09	205.097	205.097	250.778	1.83453	[M+H]+	950316	1.19208e+06	74366.9	1.10158	1.17369	-0.35591
L-Valine	Alkaloids	O=C(O)C(N)C(C)C	C5H11NO2	117.079	118.086	118.086	1740.14	2.59207	[M+H]+	9.10584e+06	1.88389e+07	NA	1.0425	1.42043	0.359991
Maleic acid	Organic acids and derivatives	OC(=O)C=CC(O)=O	C4H4O4	116.011	115.004	115.004	43.1663	3.0985	[M-H]-	4.2039e+07	4.27191e+07	3.98006e+07	0.756842	0.81236	0.570064
Mangostin	Flavonoids	CC(=CCC1=C(C2=C(C=C1O)OC3=C(C2=O)C(=C(C(=C3)O)OC)CC=C(C)C)O)C	C24H26O6	410.173	411.178	411.178	726.932	2.06557	[M+H]+	294393	308986	115924	1.31167	1.2913	0.706241
Matairesinol	Phenylpropanoids	COC1=CC(CC2COC(=O)C2CC2=CC=C(O)C(OC)=C2)=CC=C1O	C20H22O6	358.142	357.132	357.132	1214.18	2.73786	[M-H]-	6.60694e+06	NA	NA	0.985296	0.0434112	0.0140933
Meranzin	Phenylpropanoids	COc1ccc2ccc(=O)oc2c1CC1OC1(C)C	C15H16O4	260.105	261.11	261.11	553.924	0.351301	[M+H]+	5.01644e+06	3.7606e+06	3.43821e+06	0.417737	0.301955	0.221025
Methionine	Alkaloids	O=C(O)C(N)CCSC	C5H11NO2S	149.051	150.058	150.058	49.9149	1.08975	[M+H]+	3.60791e+07	3.53213e+07	1.25383e+07	-0.0374754	0.0174671	-0.635423
methyl (1S)-7-hydroxy-7-methyl-1-[(2S,3R,4S,5S,6R)-3,4,5-trihydroxy-6-(hydroxymethyl)oxan-2-yl]oxy-4a,5,6,7a-tetrahydro-1H-cyclopenta[c]pyran-4-carboxylate	Terpenoids	O=C(OC)C1=COC(OC2OC(CO)C(O)C(O)C2O)C3C1CCC3(O)C	C17H26O10	390.153	391.159	391.159	238.465	0.203554	[M+H]+	NA	NA	501180	-0.071098	-0.078914	1.52653
Methyl hexadecanoate	Fatty Acyls	CCCCCCCCCCCCCCCC(=O)OC	C17H34O2	270.256	315.254	315.254	721.308	0.48822	[M-H]-	2.80389e+06	1.79444e+06	2.85847e+06	1.15825	0.953084	1.11777
Methyl jasmonate	Lipids	O=C(OC)CC1CCC(=O)C1CC=CCC	C13H20O3	224.141	225.149	225.149	601.445	1.86658	[M+H]+	449794	583260	372201	0.986682	1.06464	0.822027
Methylsuccinic acid	Fatty acids	O=C(O)CC(C(=O)O)C	C5H8O4	132.042	131.036	131.036	1467.59	2.43872	[M-H]-	9.36175e+07	1.20795e+08	1.26705e+08	0.907324	1.12329	0.928317
monolinolein	Phospholipid	O=C(OCC(O)CO)CCCCCCCC=CCC=CCCCCC	C21H38O4	354.277	393.24	393.24	874.769	1.61454	[M+H]+	NA	NA	3.63923e+07	-0.742753	-0.751096	0.150392
N-Acetyl-DL-glutamic acid	Amino acid derivatives	CC(=O)NC(CCC(O)=O)C(O)=O	C7H11NO5	189.064	188.056	188.056	49.4316	1.98191	[M-H]-	1.5437e+06	1.31093e+06	1.57254e+06	0.858011	0.761158	0.813417
Nardosinone	Terpenoids	CC1CCC=C2C1(C3C(CC2=O)OOC3(C)C)C	C15H22O3	250.157	251.162	251.162	502.504	6.69954	[M+H]+	NA	NA	304749	-0.608721	-0.611985	1.12281
neoandrographolide	Terpenoids	O=C1OCC=C1CCC2C(=C)CCC3C(C)(COC4OC(CO)C(O)C(O)C4O)CCCC23C	C26H40O8	480.272	481.284	481.284	1112.57	0.982769	[M+H]+	NA	2.38665e+06	NA	-0.329828	0.443856	-0.404266
Nicotinic acid	Alkaloids	O=C(O)C=1C=NC=CC1	C6H5NO2	123.032	124.039	124.039	49.4018	3.61331	[M+H]+	1.26302e+07	1.14364e+07	1.43048e+07	0.998836	0.991161	0.964679
Nobiletin	Flavonoids	COC1=C(C=C(C=C1)C2=CC(=O)C3=C(O2)C(=C(C(=C3OC)OC)OC)OC)OC	C21H22O8	402.131	403.139	403.139	614.737	0.348834	[M+H]+	1.16579e+06	1.17097e+06	1.77334e+06	1.62249	1.59686	1.75463
Nonivamide	Alkaloids	CCCCCCCCC(=O)NCC1=CC(=C(C=C1)O)OC	C17H27NO3	293.199	294.204	294.204	622.102	0.0554027	[M+H]+	89056.3	96206.7	NA	-0.709852	-0.687846	-1.71811
Norephedrine	Benzenoids	CC(C(C1=CC=CC=C1)O)N	C9H13NO	151.1	152.107	152.107	296.274	0.813136	[M+H]+	NA	2.39992e+06	2.67311e+06	-0.684618	1.34572	1.35385
Norharman	Alkaloids	c1ccc2c(c1)c3ccncc3[nH]2	C11H8N2	168.069	169.076	169.076	263.804	0.384	[M+H]+	NA	1.43786e+07	1.63658e+07	-1.35288	1.65214	1.57377
Norisoboldine	Alkaloids	COC1=C(C2=C3C(CC4=CC(=C(C=C42)OC)O)NCCC3=C1)O	C18H19NO4	313.131	314.139	314.139	433.442	0.948511	[M+H]+	1.71866e+06	1.6819e+06	1.88376e+06	1.02907	0.998644	1.01704
Notoginsenoside R1	Terpenoids	CC(=CCCC(C)(C1CCC2(C1C(CC3C2(CC(C4C3(CCC(C4(C)C)O)C)OC5C(C(C(C(O5)CO)O)O)OC6C(C(C(CO6)O)O)O)C)O)C)OC7C(C(C(C(O7)CO)O)O)O)C	C47H80O18	932.534	931.52	931.52	1602.18	2.76912	[M-H]-	1.68125e+06	1.99963e+06	3.17435e+06	0.331749	0.386766	0.54517
Oleamide	Lipids	CCCCCCCCC=CCCCCCCCC(=O)N	C18H35NO	281.272	282.28	282.28	731.604	1.22478	[M+H]+	NA	120863	NA	-2.74839	-1.58708	-2.74723
Orcinol gentiobioside	Phenols	CC1=CC(=CC(=C1)OC2C(C(C(C(O2)COC3C(C(C(C(O3)CO)O)O)O)O)O)O)O	C19H28O12	448.158	447.163	447.163	583.525	29.9093	[M-H]-	NA	104282	NA	-0.255693	0.97447	-0.255007
Ornithine	Amino acid derivatives	O=C(O)C(N)CCCN	C5H12N2O2	132.09	131.083	131.083	35.681	2.55663	[M-H]-	4.91418e+06	6.43242e+06	6.92674e+06	0.597112	0.711668	0.663388
Oroxylin A-7-O-beta-D-glucuronide	Flavonoids	COC1=C(C=C2C(=C1O)C(=O)C=C(O2)C3=CC=CC=C3)OC4C(C(C(C(O4)C(=O)O)O)O)O	C22H20O11	460.101	459.093	459.093	490.445	0.0115588	[M-H]-	839374	875828	807307	0.100287	0.0838322	0.016689
Paracetamol	Phenol ethers	CC(=O)NC1=CC=C(O)C=C1	C8H9NO2	151.063	152.071	152.071	1.40269	2.81102	[M+H]+	1.37624e+06	1.19856e+06	1.16567e+06	1.21937	1.13326	1.09181
Parthenolide	Sesquiterpenoids	O=C1OC2C3OC3(C)CCC=C(C)CCC2C1=C	C15H20O3	248.141	266.173	266.173	542.377	1.14001	[M+H]+	2.79301e+06	3.41481e+06	3.16688e+06	-0.670623	-0.595343	-0.669308
paulownin	Phenylpropanoids	OC12COC(C3=CC=C4OCOC4=C3)C2COC1C5=CC=C6OCOC6=C5	C20H18O7	370.105	393.093	393.093	84.5255	0.889033	[M+H]+	989284	914915	714507	0.0517356	-0.0177298	-0.161268
PC 32:0	Phospholipid	CCCCCCCCCCCCCCCC(=O)OCC(COP([O-])(=O)OCC[N+](C)(C)C)OC(=O)CCCCCCCCCCCCCCC	C40H80NO8P	733.562	792.58	792.58	1602.4	1.22189	[M-H]-	7.84861e+06	6.6291e+06	1.45466e+07	1.96548	1.9182	2.13438
p-Coumaraldehyde	Cinnamaldehydes	OC1=CC=C(\C=C\C=O)C=C1	C9H8O2	148.052	149.06	149.06	84.3033	1.30823	[M+H]+	1.54928e+07	1.46242e+07	1.5039e+07	-0.00515386	0.0162609	-0.104745
p-Coumaric acid	Phenylpropanoids	O=C(O)C=CC1=CC=C(O)C=C1	C9H8O3	164.047	165.055	165.055	49.9416	1.62182	[M+H]+	3.76819e+07	2.84072e+07	2.87745e+07	-0.0915943	-0.173595	-0.356682
Pelargonidin-3-O-glucoside	Miscellaneous	OCC1OC(OC2=CC3=C(O)C=C(O)C=C3[O+]=C2C2=CC=C(O)C=C2)C(O)C(O)C1O	C21H21O10	433.113	431.099	431.099	392.035	1.04756	[M-H]-	109097	100724	148791	0.725421	0.625463	0.859036
Periplogenin	Terpenoids	CC12CCC(CC1(CCC3C2CCC4(C3(CCC4C5=CC(=O)OC5)O)C)O)O	C23H34O5	390.241	391.246	391.246	778.671	0.474349	[M+H]+	4.79891e+06	4.80478e+06	4.21359e+06	1.63499	1.6359	1.53532
Pesticide3_Propoxur_C11H15NO3_Baygon	Miscellaneous	CC(C)OC1=CC=CC=C1OC(=O)NC	C11H15NO3	209.105	210.11	210.11	296.694	0.236003	[M+H]+	NA	NA	626937	-1.14805	-1.16804	0.245729
Peucedanol	Coumarins and derivatives	CC(C)(C(CC1=C(C=C2C(=C1)C=CC(=O)O2)O)O)O	C14H16O5	264.1	265.105	265.105	608.588	0.48001	[M+H]+	554989	472585	493592	1.39179	1.27747	1.26494
Phenacetin	Miscellaneous	CCOc(c1)ccc(NC(C)=O)c1	C10H13NO2	179.095	180.102	180.102	290.21	1.302	[M+H]+	NA	NA	2.4118e+07	-0.278031	-0.29293	2.74892
Phenethylacetate	Benzene and substituted derivatives	O=C(OCCC=1C=CC=CC1)C	C10H12O2	164.084	165.091	165.091	851.826	1.43955	[M+H]+	2.89522e+07	3.55862e+07	4.43319e+07	1.04819	1.22349	1.12199
Phenylacetaldehyde	Phenols	O=CCC=1C=CC=CC1	C8H8O	120.058	121.065	121.065	856.043	0.108909	[M+H]+	3.62281e+07	4.70587e+07	5.07851e+07	2.70228	2.901	2.72991
PHENYLALANINE	Amino acid derivatives	O=C(O)C(N)CC=1C=CC=CC1	C9H11NO2	165.079	166.086	166.086	351.281	0.816362	[M+H]+	1.62303e+06	1.84804e+06	2.38657e+06	-0.840711	-0.803065	-0.728009
Phthalic anhydride	Miscellaneous	O=c(o1)c(c2)c(ccc2)c(=O)1	C8H4O3	148.016	149.023	149.023	812.151	2.25392	[M+H]+	1.04539e+07	1.06588e+07	1.1591e+07	0.205421	0.247394	0.170562
Picfeltarraenin IB	Terpenoids	CC1C(C(C(C(O1)OC2C(C(C(OC2OC3CCC4C(=CCC5C4(C(=O)CC6(C5(CC(C6C7(C(=O)C=C(O7)C(C)C)C)O)C)C)C)C3(C)C)CO)O)O)O)O)O	C42H64O14	792.43	793.442	793.442	513.931	5.14172	[M+H]+	336889	263323	321465	-0.561039	-0.723023	-0.662463
Pogostone	Organooxygen compounds	CC1=CC(=C(C(=O)O1)C(=O)CCC(C)C)O	C12H16O4	224.105	225.11	225.11	302.423	0.980893	[M+H]+	NA	629592	669149	-0.940267	-0.116384	-0.117319
Protopine	Alkaloids	CN1CCC2=CC3=C(C=C2C(=O)CC4=C(C1)C5=C(C=C4)OCO5)OCO3	C20H19NO5	353.126	354.134	354.134	533.282	0.48679	[M+H]+	105771	69222.8	65774	1.07266	0.714818	0.672874
Protostemonine	Alkaloids	CC1CC(OC1=O)C2CCC3N2CCCC4C3C(C(=C5C(=C(C(=O)O5)C)OC)O4)C	C23H31NO6	417.215	418.22	418.22	687.247	0.627262	[M+H]+	326342	677011	211658	1.12091	1.41856	0.825015
Pseudolaric acid C	Terpenoids	CC(=CC=CC1(C2CCC3(C2(CCC(=CC3)C(=O)OC)O)C(=O)O1)C)C(=O)O	C21H26O7	390.168	389.164	389.164	619.09	0.198811	[M-H]-	1.21545e+06	1.0888e+06	1.12627e+06	1.0959	1.0172	1.00377
Psicose	Benzene and substituted derivatives	O=C(CO)C(O)C(O)C(O)CO	C6H12O6	180.063	179.056	179.056	36.7611	0.905836	[M-H]-	1.52816e+07	9.21808e+06	7.7649e+06	0.447447	0.257914	0.102319
Psoralidin	Coumarins and derivatives	CC(=CCC1=CC2=C(C=C1O)OC(=O)C3=C2OC4=C3C=CC(=C4)O)C	C20H16O5	336.1	337.105	337.105	706.156	0.765216	[M+H]+	760564	681520	647835	0.504471	0.418052	0.361779
Pterostilbene	Phenols	COC1=CC(=CC(=C1)C=CC2=CC=C(C=C2)O)OC	C16H16O3	256.11	257.115	257.115	665.499	0.737345	[M+H]+	1.32122e+06	1.12324e+06	1.13488e+06	0.54971	0.450585	0.425854
Purpureaside C	Phenylpropanoids	CC1C(C(C(C(O1)OC2C(C(OC(C2OC(=O)C=CC3=CC(=C(C=C3)O)O)COC4C(C(C(C(O4)CO)O)O)O)OCCC5=CC(=C(C=C5)O)O)O)O)O)O	C35H46O20	786.258	804.295	804.295	307.074	1.80332	[M+H]+	NA	NA	3.87356e+06	0.418619	0.381927	1.06758
Pyocyanin	Alkaloids	CN1C2=CC=CC=C2N=C3C1=CC=CC3=O	C13H10N2O	210.079	211.087	211.087	570.908	0.301476	[M+H]+	1.81789e+06	1.43817e+06	1.45168e+06	1.75551	1.62902	1.60361
Pyridoxine	Alkaloids	OC=1C(=NC=C(C1CO)CO)C	C8H11NO3	169.074	170.081	170.081	53.3235	1.61219	[M+H]+	1.36635e+06	1.4045e+06	1.49053e+06	1.29643	1.28684	1.28265
Pyrogallol	Phenols	C1=CC(=C(C(=C1)O)O)O	C6H6O3	126.032	125.025	125.025	1658.45	4.05477	[M-H]-	3.32741e+06	2.33425e+06	3.75858e+06	1.23643	1.07506	1.23603
Pyroglutamic acid (not validated, isomer of 88)	Amino acid derivatives	O=C(O)C1NC(=O)CC1	C5H7NO3	129.043	130.05	130.05	49.5215	1.22513	[M+H]+	5.60893e+07	6.00298e+07	5.72013e+07	0.266899	0.349793	0.106045
Pyrrolo[1,2-a]pyrazine-1,4-dione, hexahydro-3-(1-methylethyl)-	Miscellaneous	CC(C)C1NC(=O)C2CCCN2C1=O	C10H16N2O2	196.121	197.129	197.129	193.974	1.16932	[M+H]+	2.03544e+06	2.0932e+06	3.90167e+06	1.13451	1.13018	1.35121
Pyrrolo[1,2-a]pyrazine-1,4-dione, hexahydro-3-(phenylmethyl)-	Miscellaneous	O=C1NC(CC2=CC=CC=C2)C(=O)N3CCCC13	C14H16N2O2	244.121	245.129	245.129	342.856	1.88646	[M+H]+	112971	4.21807e+06	4.24243e+06	0.682378	2.39603	2.35217
Racanisodamine	Alkaloids	CN1C2CC(CC1C(C2)O)OC(=O)C(CO)C3=CC=CC=C3	C17H23NO4	305.163	306.17	306.17	218.728	0.0560954	[M+H]+	NA	NA	583058	0.246858	0.207386	1.02592
retronecine	Alkaloids	OCC1=CCN2CC[C@@H](O)[C@@H]12	C8H13NO2	155.095	156.102	156.102	199.451	0.300818	[M+H]+	NA	194573	234370	-0.665888	0.378615	0.439354
rhodioloside	Phenols	OC1=CC=C(C=C1)CCOC2OC(CO)C(O)C(O)C2O	C14H20O7	300.121	301.126	301.126	334.071	0.17397	[M+H]+	NA	5.95135e+06	7.14817e+06	-0.352997	2.49932	2.49588
rutamarin	Phenylpropanoids	O=C1OC=2C=C3OC(CC3=CC2C=C1C(C=C)(C)C)C(OC(=O)C)(C)C	C21H24O5	356.162	355.158	355.158	688.562	1.34766	[M-H]-	78956.6	93080.5	NA	1.02368	1.1163	-0.0950528
S-(-)-Carbidopa	Alkaloids	CC(CC1=CC(=C(C=C1)O)O)(C(=O)O)NN	C10H14N2O4	226.095	227.104	227.104	1551.47	2.16855	[M+H]+	5.90604e+06	9.71674e+06	NA	1.06796	1.28798	0.356081
S(8-8)S hexoside	Phenylpropanoids	OC=1C(OC)=CC(=CC=1(OC))C2OCC3C(OCC23)C5=CC(OC)=C(OC4OC(CO)C(O)C(O)C4(O))C(OC)=C5	C28H36O13	580.216	579.208	579.208	391.312	0.832347	[M-H]-	247270	220242	237832	1.07791	0.974286	0.977991
Sarracenin	Iridoids	CC1C2C3CC(O1)OC2OC=C3C(=O)OC	C11H14O5	226.084	227.085	227.085	259.309	26.8857	[M+H]+	NA	NA	98787.3	-0.399315	-0.402569	0.584653
Schaftoside	Flavonoids	C1C(C(C(C(O1)C2=C3C(=C(C(=C2O)C4C(C(C(C(O4)CO)O)O)O)O)C(=O)C=C(O3)C5=CC=C(C=C5)O)O)O)O	C26H28O14	564.148	565.155	565.155	360.417	0.823105	[M+H]+	2.57689e+06	212708	140765	2.1791	1.00697	0.733084
schizandrin	Phenylpropanoids	OC1(C)CC2=CC(OC)=C(OC)C(OC)=C2C=3C(OC)=C(OC)C(OC)=CC3CC1C	C24H32O7	432.215	455.205	455.205	733.398	0.789514	[M+H]+	1.16841e+06	1.27984e+06	1.9689e+06	1.00621	1.02069	1.1826
Scoparone	Coumarins and derivatives	COC1=C(C=C2C(=C1)C=CC(=O)O2)OC	C11H10O4	206.058	207.065	207.065	278.547	1.80065	[M+H]+	NA	NA	1.27055e+06	0.373385	0.330631	1.06432
Scopolamine butylbromide	Alkaloids	CCCC[N+]1(C2CC(CC1C3C2O3)OC(=O)C(CO)C4=CC=CC=C4)C.[Br-]	C21H30NO4+.Br-	439.136	360.213	360.213	332.863	0.590068	[M+H]+	4.69026e+06	2.42685e+06	6.70782e+06	0.10423	-0.170071	0.178221
Scutellarin	Flavonoids	C1=CC(=CC=C1C2=CC(=O)C3=C(C(=C(C=C3O2)OC4C(C(C(C(O4)C(=O)O)O)O)O)O)O)O	C21H18O12	462.08	461.072	461.072	347.639	0.512814	[M-H]-	523210	598184	764359	0.842664	0.862227	0.947571
Sebacic acid	Fatty Acyls	OC(=O)CCCCCCCCC(O)=O	C10H18O4	202.121	201.113	201.113	457.472	1.20656	[M-H]-	1.26845e+06	1.42825e+06	1.73545e+06	-0.217929	-0.191858	-0.134344
Sempervirine	Alkaloids	C1CCC2=CC3=C4N=C5C=CC=CC5=C4C=CN3C=C2C1	C19H16N2	272.131	273.137	273.137	631.332	0.81271	[M+H]+	NA	73496.7	NA	-0.805659	0.0859907	-0.804367
Serine	Amino acid derivatives	C(C(C(=O)O)N)O	C3H7NO3	105.043	106.05	106.05	220.678	0.194105	[M+H]+	354790	362657	328450	-0.203614	-0.237187	-0.320048
Sinapine	Phenylpropanoids	C[N+](C)(C)CCOC(=O)C=CC1=CC(=C(C(=C1)OC)O)OC	C16H24NO5	310.165	310.165	310.165	235.009	0.133258	[M+H]+	NA	NA	63933.2	-1.41319	-1.41779	-0.498308
skullcapflavone II	Flavonoids	O=C1C=C(OC2=C(OC)C(OC)=C(OC)C(O)=C12)C=3C(O)=CC=CC3OC	C19H18O8	374.1	375.108	375.108	621.188	0.396077	[M+H]+	670004	721161	761543	1.01302	1.00903	1.00433
Sorbifolin	Flavonoids	COc1cc2c(c(=O)cc(o2)c3ccc(cc3)O)c(c1O)O	C16H12O6	300.063	299.063	299.063	352.672	0.0332941	[M-H]-	1.40622e+06	2.94757e+06	2.07353e+06	1.59294	1.89521	1.71108
Soyasapogenol B base + O-HexA+HexA+dHex	Terpenoids	O=C(O)C8OC(OC1C(OC(C(=O)O)C(O)C1(O))OC4CCC5(C)(C6C=CC3=C2CC(C)(C)CC(O)C2(C)CCC3(C)C6(C)(CCC5(C4(C)(CO)))))C(OC7OC(C)C(O)C(O)C7(O))C(O)C8(O)	C48H74O19	954.482	955.485	955.485	375.679	0.970783	[M+H]+	NA	NA	183583	-0.357406	-0.368346	0.648663
Soyasapogenol B base + O-HexA-Pen-dHex	Terpenoids	O=C(O)C8OC(OC5CCC4(C)(C(CCC2(C)(C4(CC=C1C3CC(C)(C)CC(O)C3(C)(CCC12(C)))))C5(C)(CO)))C(OC7OCC(O)C(O)C7(OC6OC(C)C(O)C(O)C6(O)))C(O)C8(O)	C47H76O17	912.508	913.509	913.509	890.927	1.06213	[M+H]+	2.65731e+06	4.41691e+06	3.52512e+06	1.23923	1.44063	1.30544
Soyasapogenol E base + O-HexA-Hex-dHex	Terpenoids	O=C(O)C8OC(OC2CCC3(C)(C4CC=C1C5CC(C)(C)CC(=O)C5(C)(CCC1(C)C4(C)(CCC3(C2(C)(CO))))))C(OC7OC(CO)C(O)C(O)C7(OC6OC(C)C(O)C(O)C6(O)))C(O)C8(O)	C48H76O18	940.503	941.521	941.521	433.991	2.89517	[M+H]+	152534	199112	145446	-1.11649	-1.00354	-1.22279
Spermidine	Organic nitrogen compound	C(CCNCCCN)CN	C7H19N3	145.158	146.165	146.165	31.2364	1.29154	[M+H]+	5.67779e+07	5.33533e+07	3.98933e+07	0.799915	0.817755	0.442489
Spiro[7H-cyclohepta[b]furan-7,2'(5'H)-furan]-2,5'(3H)-dione, octahydro-8-hydroxy-6,8-dimethyl-3-methylene-, (3aS,6S,7R,8aR)-	Terpenoids	C[C@H]1CC[C@@H]2[C@@H](OC(=O)C2=C)C(C)(O)[C@@]13CCC(=O)O3	C15H20O5	280.131	263.128	263.128	601.211	0.619848	[M+H]+	183685	127517	147924	1.10137	0.834309	0.897501
Spirostane -2H, + 1O, O-Hex-dHex, C6H9O4	Terpenoids	O=C(O)CC(O)(C)CC(=O)OCC8COC6(OC5CC4C7CC=C3CC(OC2OC(CO)C(O)C(O)C2(OC1OC(C)C(O)C(O)C1(O)))CCC3(C)C7(CCC4(C)C5C6(C)))(CC8)	C45H70O17	882.461	883.463	883.463	392.444	2.5069	[M+H]+	150135	143866	NA	1.109	1.04176	-0.119822
S-Sulfocysteine	Amino acid derivatives	C(C(C(=O)O)N)SS(=O)(=O)O	C3H7NO5S2	200.977	199.969	199.969	34.6662	0.82987	[M-H]-	3.16154e+06	1.94938e+06	3.56351e+06	1.17875	0.958961	1.17691
Stachydrine	Alkaloids	C[N+]1(CCCC1C(=O)[O-])C	C7H13NO2	143.095	144.102	144.102	38.071	0.9558	[M+H]+	4.49643e+06	4.81535e+06	5.37013e+06	0.107324	0.13291	0.118184
Stachyose	Organic oxygen compounds	C(C1C(C(C(C(O1)OCC2C(C(C(C(O2)OCC3C(C(C(C(O3)OC4(C(C(C(O4)CO)O)O)CO)O)O)O)O)O)O)O)O)O)O	C24H42O21	666.222	665.209	665.209	432.856	1.63275	[M-H]-	368196	428627	438572	1.00713	1.03325	1.01196
Suberic acid	Fatty acids	O=C(O)CCCCCCC(=O)O	C8H14O4	174.089	173.082	173.082	1428.89	2.27722	[M+H]+	1.3186e+07	NA	7.58202e+06	1.07781	0.145271	0.789326
suberosin	Phenylpropanoids	O=C1OC=2C=C(OC)C(=CC2C=C1)CC=C(C)C	C15H16O3	244.11	262.144	262.144	642.13	0.873624	[M+H]+	893711	1.39446e+06	847398	0.339097	0.511315	0.252136
SUCCINATE	Organic acids and derivatives	C(CC(=O)O)C(=O)O	C4H6O4	118.027	117.019	117.019	53.2191	2.64771	[M-H]-	2.20599e+07	2.4676e+07	2.54e+07	-0.00104836	0.127445	-0.0301979
SyringicAcid	Phenols	COC1=CC(=CC(=C1O)OC)C(=O)O	C9H10O5	198.053	199.181	199.181	437.276	2.27309	[M+H]+	NA	NA	185089	-1.29749	-1.30849	-0.290916
Talatisamine	Terpenoids	CCN1CC2(CCC(C34C2CC(C31)C5(CC(C6CC4C5C6O)OC)O)OC)COC	C24H39NO5	421.283	422.287	422.287	852.251	1.04802	[M+H]+	5.81687e+06	NA	6.59318e+06	1.08038	0.372941	1.06784
Tangeritin	Flavonoids	O=C1C=C(OC2=C(OC)C(OC)=C(OC)C(OC)=C12)C=3C=CC(OC)=CC3	C20H20O7	372.121	373.128	373.128	650.216	0.895045	[M+H]+	1.21275e+06	1.25931e+06	1.66028e+06	1.23823	1.22768	1.32275
Tanshinone IIA	Diterpenoids	CC1=COC2=C1C(=O)C(=O)C3=C2C=CC4=C3CCCC4(C)C	C19H18O3	294.126	295.133	295.133	824.72	4.2872	[M+H]+	150513	NA	222390	0.942708	-0.141725	1.08485
Telocinobufagin	Terpenoids	CC12CCC(CC1(CCC3C2CCC4(C3(CCC4C5=COC(=O)C=C5)O)C)O)O	C24H34O5	402.241	403.246	403.246	783.847	0.356789	[M+H]+	640480	680781	551060	1.89331	1.88392	1.75524
terfenadine	Alkaloids	CC(C)(C)c1ccc(cc1)C(O)CCCN2CCC(CC2)C(O)(c3ccccc3)c4ccccc4	C32H41NO2	471.314	472.325	472.325	230.096	1.52595	[M+H]+	NA	NA	161165	-0.0585832	-0.0638886	1.09505
Terrestrosin D	Terpenoids	CC1CCC2(C(C3C(O2)CC4C3(C(=O)CC5C4CCC6C5(CCC(C6)OC7C(C(C(C(O7)CO)OC8C(C(C(C(O8)CO)O)OC9C(C(C(CO9)O)O)O)OC2C(C(C(C(O2)CO)O)O)O)O)O)C)C)C)OC1	C50H80O23	1048.51	1049.51	1049.51	412.745	1.22164	[M+H]+	1.44412e+06	1.49043e+06	1.76093e+06	1.11116	1.10238	1.14672
Terrestrosin K	Triterpenoids	CC1=C(OC2C1C3(C(C2)C4CCC5CC(CCC5(C4CC3=O)C)OC6C(C(C(C(O6)CO)OC7C(C(C(C(O7)CO)O)O)OC8C(C(C(C(O8)CO)O)O)O)O)O)C)CCC(C)COC9C(C(C(C(O9)CO)O)O)O	C51H82O24	1078.52	1079.53	1079.53	438.443	1.64533	[M+H]+	1.78884e+06	1.80507e+06	1.6837e+06	1.06524	1.05019	0.988009
Tetrahydrocoptisine	Alkaloids	C1CN2CC3=C(CC2C4=CC5=C(C=C41)OCO5)C=CC6=C3OCO6	C19H17NO4	323.116	324.124	324.124	405.399	1.01865	[M+H]+	307589	274673	NA	1.14582	1.04851	0.0138577
Tetrahydroxyxanthone	Flavonoids	C1=CC=C2C(=C1)C(=O)C3=C(C(=C(C(=C3O2)O)O)O)O	C13H8O6	260.032	259.013	259.013	34.6662	33.7666	[M-H]-	1.40023e+07	1.43941e+07	1.69923e+07	1.67279	1.72982	1.66645
Threitol	Sugar alcohol	OCC(O)C(O)CO	C4H10O4	122.058	123.055	123.055	48.91	3.18373	[M+H]+	3.01159e+07	2.35627e+07	3.23559e+07	0.450988	0.395038	0.354158
Tomatine	Terpenoids	OCC1OC(OC2C(OC(CO)C(O)C2OC3OCC(O)C(O)C3O)OC4C(O)C(O)C(OC5CCC6(C)C(CCC7C6CCC8(C)C7CC9OC%10(NCC(C)CC%10)C(C)C98)C5)OC4CO)C(O)C(O)C1O	C50H83NO21	1033.55	1056.54	1056.54	419.592	12.8001	[M+H]+	2.64344e+06	2.60895e+06	2.90833e+06	0.0162971	-0.00166921	0.00638544
Topotecan	Alkaloids	CCC1(C2=C(COC1=O)C(=O)N3CC4=CC5=C(C=CC(=C5CN(C)C)O)N=C4C3=C2)O	C23H23N3O5	421.164	420.152	420.152	318.986	3.83696	[M-H]-	383187	448354	467460	1.47015	1.50104	1.48727
Trigonelline HCl	Alkaloids	C[N+]1=CC=CC(=C1)C(=O)O.[Cl-]	C7H7NO2.HCl	173.024	138.055	138.055	43.1103	1.27463	[M+H]+	1.30478e+08	1.23573e+08	1.12387e+08	1.96496	1.95055	1.66271
Tyrosine	Amino acid derivatives	O=C(O)C(N)CC1=CC=C(O)C=C1	C9H11NO3	181.074	182.081	182.081	49.9254	0.194973	[M+H]+	6.96116e+07	5.12678e+07	4.98084e+07	-0.00274756	-0.119561	-0.354898
Uridine	Alkaloids	C1=CN(C(=O)NC1=O)C2C(C(C(O2)CO)O)O	C9H12N2O6	244.07	243.062	243.062	48.5115	0.232945	[M-H]-	4.61656e+06	4.8649e+06	4.88252e+06	0.541084	0.561214	0.506691
Valine	Alkaloids	CC(C)C(C(=O)O)N	C5H11NO2	117.079	118.086	118.086	25.3149	2.53593	[M+H]+	2.28664e+07	3.57718e+07	NA	0.598422	0.896226	-0.251378
vanillic acid	Organic acids and derivatives	COc1cc(C(=O)O)ccc1O	C8H8O4	168.042	167.036	167.036	1593.85	1.36037	[M-H]-	3.94726e+07	1.46048e+07	NA	1.20145	0.748408	-1.89524
Vasicine	Alkaloids	O[C@@H]1CCN2CC3=CC=CC=C3N=C12	C11H12N2O	188.095	189.102	189.102	113.909	1.05322	[M+H]+	2.52382e+06	2.33856e+06	2.48135e+06	1.29186	1.24712	1.23653
Vincadifformine	Alkaloids	CC[C@]12CCCN3CCC4(C(=C(C(=O)OC)C1)Nc1ccccc14)C32	C21H26N2O2	338.199	339.209	339.209	325.568	3.16865	[M+H]+	NA	126571	118292	-0.78941	0.260054	0.185943
Vindoline	Alkaloids	CCC12C=CCN3C1C4(CC3)C(C(C2OC(=O)C)(C(=O)OC)O)N(C5=C4C=CC(=C5)OC)C	C25H32N2O6	456.226	457.234	457.234	852.531	0.584018	[M+H]+	NA	922438	NA	-0.463184	0.270012	-0.541912
Viridiflorine	Alkaloids	CC(C)C(O)(C(C)O)C(=O)OCC1CCN2CCCC12	C15H27NO4	285.194	286.201	286.201	285.489	1.31372	[M+H]+	NA	NA	1.0216e+07	0.431166	0.412681	1.01162
Wogonoside	Flavonoids	COC1=C(C=C(C2=C1OC(=CC2=O)C3=CC=CC=C3)O)OC4C(C(C(C(O4)C(=O)O)O)O)O	C22H20O11	460.101	461.108	461.108	469.935	0.245	[M+H]+	155666	NA	137923	0.824338	-0.721729	0.672355
β-Gentiobiose	Miscellaneous	OCC1OC(OCC2OC(O)C(O)C(O)C2O)C(O)C(O)C1O	C12H22O11	342.116	365.106	365.106	36.3621	0.0893737	[M+H]+	2.01799e+07	1.8874e+07	1.95825e+07	1.08503	1.1194	0.980524
