# Supplementary material for: Pinelliae rhizoma alleviated acute lung injury induced by lipopolysaccharide via suppressing endoplasmic reticulum stress-mediated NLRP3 inflammasome
Source: Front Pharmacol. 2022 Aug 15;13:883865. doi: 10.3389/fphar.2022.883865 (PMC9421150; doi:10.3389/fphar.2022.883865)
Supplement: Supplementary file 4 [file Table1.XLSX]

## Sheet: Info
Table S1. Annotations and quantitations of metabolites identified in three groups.
The blue label indicates the annotations of the identified metabolites.
The green label indicates the abundances of the identified metabolites.
The yellow label indicates the normalized abundances of the identified metabolites.
The orange label indicates the statistical results of the identified metabolites between LPS and LPS_RP.

## Sheet: Table S1
Name	Class	SMILES	Formula	Expected neutral mass (Da)	Observed neutral mass (Da)	Median m/z	Median retention time (s)	Mass accuracy (ppm)	Adducts	Con_1	Con_2	Con_3	Con_4	Con_5	Con_6	LPS_1	LPS_2	LPS_3	LPS_4	LPS_5	LPS_6	LPS_RP_1	LPS_RP_2	LPS_RP_3	LPS_RP_4	LPS_RP_5	LPS_RP_6	Con_1	Con_2	Con_3	Con_4	Con_5	Con_6	LPS_1	LPS_2	LPS_3	LPS_4	LPS_5	LPS_6	LPS_RP_1	LPS_RP_2	LPS_RP_3	LPS_RP_4	LPS_RP_5	LPS_RP_6	LPS_RPvsLPS-VIP	LPS_RPvsLPS-p value	Normalized expression difference between LPS_RP and LPS	LPS_RPvsLPS-Change type
(-)-12-hydroxyjasmonic acid	Jasmonic acid	OCC\C=C/C[C@@H]1[C@H](CCC1=O)CC(O)=O	C12H18O4	226.121	227.128	227.128	851.711	0.443516	[M+H]+	NA	NA	NA	NA	NA	NA	NA	NA	NA	NA	NA	NA	NA	NA	NA	NA	4.08467e+06	962530	-0.251403	-0.197877	-0.120203	-0.0785676	-0.135387	-0.278093	-0.0775181	0.0754615	0.0942688	-0.168541	-0.0859369	-0.021042	0.00464331	0.0562247	0.00193298	0.105611	1.25948	0.504559	1.0997	0.11911	0.352626	No change
(-)-Cotinine	Alkaloids	CN1C(CCC1=O)C2=CN=CC=C2	C10H12N2O	176.095	177.102	177.102	61.8248	2.08884	[M+H]+	1.33854e+07	1.2109e+07	6.3911e+06	8.00993e+06	2.02565e+07	8.13105e+06	1.02109e+07	6.41944e+06	NA	8.27886e+06	4.12764e+06	5.87734e+06	5.62058e+06	8.5556e+06	1.60811e+07	9.50825e+06	8.45092e+06	9.92237e+06	0.402917	0.376054	0.144873	0.289684	0.619672	0.0481894	0.378028	0.266824	-1.32764	0.294936	0.0265875	0.203417	0.19755	0.374875	0.617553	0.391897	0.326199	0.297758	1.2285	0.17642	0.393947	No change
(-)-Epicatechin gallate	Flavonoids	C1C(C(OC2=CC(=CC(=C21)O)O)C3=CC(=C(C=C3)O)O)OC(=O)C4=CC(=C(C(=C4)O)O)O	C22H18O10	442.09	441.083	441.083	343.172	0.0128108	[M-H]-	439051	460240	931456	190923	2.40405e+06	159449	3.0194e+06	126952	NA	NA	1.03124e+06	532206	344747	308909	79797	645985	1.00525e+06	1.51413e+06	0.0553574	0.123072	0.506641	-0.127411	0.909604	0.341663	1.06714	-0.156881	-1.21304	-1.24855	0.631134	0.379161	0.216396	0.207275	-0.463168	0.503257	0.613095	0.667481	1.1878	0.39701	0.380895	No change
(+/-)-Jasmonic acid	Fatty acids	CCC=CCC1C(CCC1=O)CC(=O)O	C12H18O3	210.126	211.133	211.133	663.281	0.439516	[M+H]+	NA	1.09399e+06	675678	NA	NA	NA	NA	NA	NA	NA	NA	NA	NA	1.07273e+06	NA	8.25326e+06	1.08712e+06	NA	-0.428726	0.512501	0.364188	-0.284184	-0.330496	-0.450859	-0.279832	-0.127653	-0.104029	-0.36729	-0.294728	-0.233042	-0.206825	0.717525	-0.202938	1.5375	0.644539	-0.450121	1.7912	0.096377	0.574376	No change
(1E,4Z,6E)-5-hydroxy-1,7-bis(4-hydroxy-3-methoxyphenyl)hepta-1,4,6-trien-3-one	Phenols	COC1=CC(\C=C\C(=O)\C=C(O)\C=C\C2=CC=C(O)C(OC)=C2)=CC=C1O	C21H20O6	368.126	367.119	367.119	653.273	1.1249	[M-H]-	191446	1.77955e+06	259711	331477	1.01597e+06	284286	457936	834512	1.34786e+06	1.19062e+06	514819	1.12936e+06	348778	NA	877296	1.25181e+06	363223	598282	-0.530398	0.50045	-0.274766	-0.115426	0.302726	-0.411064	0.0218824	0.387392	0.546581	0.402569	0.0888091	0.47342	-0.00942173	-1.01364	0.374252	0.530981	-0.0686369	-0.000216389	1.0953	0.16824	-0.351223	No change
(1R,2E,7R,10E,12S,13S,15R)-12,15-dihydroxy-7-methyl-8-oxabicyclo[11.3.0]hexadeca-2,10-dien-9-one	Miscellaneous	O=C1OC(C)CCCC=CC2CC(O)CC2C(O)C=C1	C16H24O4	280.167	279.158	279.158	650.588	1.09416	[M-H]-	1.52128e+06	1.67499e+06	1.27761e+06	1.51424e+06	1.65895e+06	1.46603e+06	2.65736e+06	2.34712e+06	1.67181e+06	2.05759e+06	1.67267e+06	1.53388e+06	1.1984e+06	1.41421e+06	1.41467e+06	1.56291e+06	2.4498e+06	1.74451e+06	-0.190241	-0.117372	-0.176487	-0.0394018	-0.0744075	0.0170384	0.188019	0.226368	0.040582	0.0595429	0.0195502	0.0126076	-0.072867	0.00974951	-0.0117899	0.0307622	0.171401	-0.0915702	0.26558	0.14394	-0.085164	No change
(1R,2R,4aS,5S,8S,8aR)-5,8-Dihydroxy-4a-(hydroxymethyl)-2-(2-hydroxy-2-propanyl)-8-methyldecahydro-1-naphthalenyl beta-D-glucopyranoside	Terpenoids	CC(C)(O)[C@@H]1CC[C@]2(CO)[C@@H](O)CC[C@](C)(O)[C@H]2[C@@H]1O[C@@H]3O[C@H](CO)[C@@H](O)[C@H](O)[C@H]3O	C21H38O10	450.247	473.237	473.237	438.701	0.226647	[M+H]+	1.78059e+06	1.40718e+06	1.8367e+06	729265	860526	1.18878e+06	382081	NA	2.58497e+06	1.17494e+06	1.15123e+06	853172	362322	NA	NA	NA	625615	2.3577e+06	0.130943	0.0553742	0.233225	-0.107729	-0.111876	0.365274	-0.397308	-1.02586	0.471652	0.0544553	0.106034	0.0110514	-0.335172	-1.04304	-1.08198	-0.975223	-0.171547	0.295952	1.3155	0.2088	-0.42184	No change
(1R,2R,4aS,6aS,6bR,9R,10R,11R,12aR)-1,10,11-trihydroxy-9-(hydroxymethyl)-1,2,6a,6b,9,12a-hexamethyl-2,3,4,5,6,6a,7,8,8a,10,11,12,13,14b-tetradecahydropicene-4a-carboxylic acid	Terpenoids	O=C(O)C12CCC(C)C(O)(C)C2C3=CCC4C5(C)CC(O)C(O)C(C)(CO)C5CCC4(C)C3(C)CC1	C30H48O6	504.345	505.35	505.35	969.814	1.49361	[M+H]+	NA	1.53522e+06	NA	NA	1.02994e+06	1.02023e+06	NA	NA	NA	NA	NA	NA	NA	NA	NA	NA	NA	954847	-0.33236	0.633744	-0.201964	-0.159343	0.508137	-0.358118	-0.158062	-0.00530605	0.0132111	-0.249693	-0.167157	-0.102226	-0.0765453	-0.0253105	-0.079266	0.0250913	-0.151976	0.423617	0.40792	0.19418	0.130807	No change
(1R,2R,5S,8R,14R,15R,16S)-16-hydroxy-1,2,14,17,17-pentamethyl-8-(prop-1-en-2-yl)pentacyclo[11.7.0.0?,??.0?,?.0??,??]icosane-5,15-dicarboxylic acid	Terpenoids	O=C(O)C1C(O)C(C)(C)C2CCC3(C)C(CCC4C5C(C(=C)C)CCC5(C(=O)O)CCC43C)C12C	C30H46O5	486.335	525.309	525.309	734.676	22.5172	[M+H]+	NA	5.52981e+06	NA	NA	NA	NA	NA	NA	NA	4.95364e+06	3.09336e+06	NA	NA	NA	NA	NA	4.46175e+06	NA	-0.292272	0.728542	-0.179693	-0.116139	-0.192311	-0.306382	-0.12416	-0.0106865	-0.0239411	0.769378	0.60355	-0.0629949	-0.0428287	-0.0171533	-0.0504855	-0.0195994	0.74379	-0.260101	0.41451	0.54649	-0.132921	No change
(1S,2R,4aS,6aR,6bR,10S,12aR)-10-[(2R,3R,4S,5R,6S)-3,4-dihydroxy-6-methyl-5-[(2S,3R,4S,5S,6R)-3,4,5-trihydroxy-6-(hydroxymethyl)oxan-2-yl]oxyoxan-2-yl]oxy-1,2,6b,9,9,12a-hexamethyl-2,3,4,5,6,6a,7,8,8a,10,11,12,13,14b-tetradecahydro-1H-picene-4a,6a-dicarboxylic acid	Terpenoids	O=C(O)C12C(=CCC3C4(C)CCC(OC5OC(C)C(OC6OC(CO)C(O)C(O)C6O)C(O)C5O)C(C)(C)C4CCC31C)C7C(C)C(C)CCC7(C(=O)O)CC2	C42H66O14	794.445	833.401	833.401	138.753	0.742366	[M+H]+	714263	331795	257936	271873	317865	NA	NA	NA	NA	255575	179830	NA	NA	NA	65124.6	NA	NA	169841	0.883832	0.579092	0.554079	0.629917	0.629997	0.493929	-0.723551	-0.708376	-0.7089	0.515518	0.439843	-0.716482	-0.719346	-0.710591	0.0400896	-0.701171	-0.718143	0.242888	0.34528	0.72872	-0.110721	No change
(1S,2R,4aS,6aR,6bR,10S,12aR,14bS)-1,2,6b,9,9,12a-hexamethyl-10-[(2R,3R,4S,5S,6R)-3,4,5-trihydroxy-6-methyloxan-2-yl]oxy-2,3,4,5,6,6a,7,8,8a,10,11,12,13,14b-tetradecahydro-1H-picene-4a,6a-dicarboxylic acid	Terpenoids	O=C(O)C12C(=CCC3C4(C)CCC(OC5OC(C)C(O)C(O)C5O)C(C)(C)C4CCC31C)C6C(C)C(C)CCC6(C(=O)O)CC2	C36H56O9	632.392	633.397	633.397	936.647	0.935839	[M+H]+	604568	NA	2.41985e+06	NA	1.26762e+06	NA	238717	NA	NA	NA	NA	NA	NA	834657	251989	1.33098e+06	843616	1.41637e+06	0.0961805	-0.895666	0.81943	-0.863619	0.526247	0.201752	-0.137555	-0.773492	-0.776942	-0.908584	-0.86788	-0.841716	-0.833087	0.505068	-0.0356028	0.680338	0.427	0.529944	2.9001	0.005006	0.929972	Up
(1S,2R,5R,6R,10R,13S,15S)-5-[(2R,3E,5R)-5,6-dimethylhept-3-en-2-yl]-6,10-dimethyl-16,17-dioxapentacyclo[13.2.2.0?,?.0?,?.0??,??]nonadec-18-en-13-ol	Terpenoids	OC1CCC2(C)C3CCC4(C)C(CCC4C53OOC2(C=C5)C1)C(C=CC(C)C(C)C)C	C28H44O3	428.329	451.33	451.33	630.898	18.5808	[M+H]+	NA	121117	168294	NA	121022	NA	NA	NA	353645	71888.5	111453	NA	NA	NA	1.36343e+07	NA	98835.7	145860	-0.714707	0.160573	0.358477	-0.696941	0.20418	-0.717372	-0.70012	-0.681747	0.857286	-0.0513672	0.196657	-0.693748	-0.69566	-0.685581	2.34358	-0.672831	0.160573	0.159777	0.87469	0.61795	0.280484	No change
(1S,2S,3R,4S,7R,10S,12R,15S)-4,12-bis(acetyloxy)-1,9,15-trihydroxy-10,14,17,17-tetramethyl-11-oxo-6-oxatetracyclo[11.3.1.0?,??.0?,?]heptadec-13-en-2-yl benzoate	Terpenoids	O=C(OC1C2C3(OC(=O)C)COC3CC(O)C2(C(=O)C(OC(=O)C)C4=C(C)C(O)CC1(O)C4(C)C)C)C=5C=CC=CC5	C31H38O11	586.241	604.277	604.277	232.945	0.434087	[M+H]+	2.98463e+06	1.62027e+06	4.66123e+06	NA	1.22769e+06	5.34362e+06	1.43114e+06	508510	1.29056e+06	NA	2.53566e+06	1.32208e+06	1.04678e+06	NA	531831	NA	NA	2.15595e+06	0.413778	0.165461	0.689087	-0.935971	0.0939824	0.475927	0.220352	-0.108023	0.235471	-1.00754	0.499698	0.247624	0.164714	-0.814735	-0.133032	-0.7403	-0.929821	0.301977	1.1636	0.25635	-0.373129	No change
(1S,4aR,6aS,6bR,10R,11R,12aR,14bS)-1,10,11-trihydroxy-2,2,6a,6b,9,9,12a-heptamethyl-1,3,4,5,6,6a,7,8,8a,10,11,12,13,14b-tetradecahydropicene-4a-carboxylic acid	Terpenoids	O=C(O)C12CCC3(C(=CCC4C5(C)CC(O)C(O)C(C)(C)C5CCC43C)C2C(O)C(C)(C)CC1)C	C30H48O5	488.35	489.358	489.358	654.461	5.39264	[M+H]+	NA	NA	265913	513963	NA	NA	525278	445327	230800	326677	194720	366587	163942	NA	NA	NA	NA	682066	-0.52457	-0.495646	0.414146	0.755382	-0.485329	0.168474	0.761529	0.811481	0.566991	0.477041	0.321097	0.662859	0.33369	-0.410186	-0.429659	-0.372695	-0.460654	0.741093	2.1826	0.010194	-0.699901	Down
(2-methyl-4-oxo-3-phenylchromen-7-yl) acetate	Flavonoids	CC(=O)Oc1ccc2c(=O)c(c(C)oc2c1)c3ccccc3	C18H14O4	294.089	295.096	295.096	79.7198	0.722578	[M+H]+	8.1491e+06	2.19939e+06	6.7342e+06	6.65215e+06	1.00152e+07	9.74584e+06	5.30691e+06	9.09977e+06	3.89451e+06	4.34046e+06	6.09664e+06	5.81327e+06	7.08232e+06	8.1806e+06	1.06664e+07	2.59501e+06	5.00035e+06	9.52685e+06	-0.0521189	-0.616005	-0.067124	-0.0237429	0.0831274	-0.110646	-0.136722	0.179677	-0.230122	-0.225974	-0.0440028	-0.0361094	0.0613596	0.121194	0.218168	-0.383403	-0.141541	0.0453279	0.21536	0.53797	0.0690598	No change
(2R,3R,4R,5R,6S)-2-[[(2R,3S,4S,5R,6S)-6-(4-ethenylphenoxy)-3,4,5-trihydroxyoxan-2-yl]methoxy]-6-methyloxane-3,4,5-triol	Miscellaneous	OC1C(O)C(OCC2OC(OC3=CC=C(C=C)C=C3)C(O)C(O)C2O)OC(C)C1O	C20H28O10	428.168	427.159	427.159	958.102	1.42412	[M-H]-	NA	NA	NA	2.448e+06	3.59951e+06	2.19634e+06	NA	NA	7.71953e+06	NA	NA	NA	3.32297e+06	NA	NA	NA	NA	NA	-0.417482	-0.371141	-0.296862	0.518037	0.612763	-0.437941	-0.23773	-0.114521	1.0312	-0.307661	-0.225371	-0.178454	0.714769	-0.123484	-0.163699	-0.115621	-0.227157	-0.394948	0.14428	0.86364	-0.0462662	No change
(2R,3R,4S,5S,6R)-2-[[(3S,6S,8R,10R,12R,13R,14R,17S)-3,12-dihydroxy-4,4,8,10,14-pentamethyl-17-[(2S)-6-methyl-2-[(2S,3R,4S,5S,6R)-3,4,5-trihydroxy-6-(hydroxymethyl)oxan-2-yl]oxyhept-5-en-2-yl]-2,3,5,6,7,9,11,12,13,15,16,17-dodecahydro-1H-cyclopenta[a]phenanthren-6-yl]oxy]-6-(hydroxymethyl)oxane-3,4,5-triol	Terpenoids	OCC1OC(OC2CC3(C)C(CC(O)C4C(CCC43C)C(OC5OC(CO)C(O)C(O)C5O)(C)CCC=C(C)C)C6(C)CCC(O)C(C)(C)C26)C(O)C(O)C1O	C42H72O14	800.492	839.462	839.462	305.7	0.35852	[M+H]+	856992	874629	692691	785731	681240	352964	923379	547252	447612	740805	612116	581418	550135	614839	528776	548423	601081	783130	-0.00996805	0.0356088	-0.000142226	0.121422	-0.0195631	-0.16963	0.178761	0.0695988	-0.0135573	0.03555	0.019584	0.0391478	0.0364413	0.109437	0.0117544	0.0654026	0.00683603	-0.0169064	0.060353	0.5702	-0.0193531	No change
(2R,3S)-3-Phenylisoserine hydrochloride	Alkaloids	C1=CC=C(C=C1)C(C(C(=O)O)O)N.Cl	C9H11NO3.HCl	217.051	182.081	182.081	497.925	0.995761	[M+H]+	2.27586e+06	3.25661e+06	1.70698e+06	1.01577e+06	1.22418e+06	NA	NA	NA	915899	1.38546e+06	NA	1.24371e+06	388127	941207	1.2602e+06	648678	777322	86101.9	0.524774	0.714723	0.483453	0.325404	0.32902	0.423745	-1.48916	-1.461	0.338788	0.413276	-1.488	0.457222	-0.0239155	0.374139	0.473462	0.216525	0.208461	-0.903242	1.8578	0.23197	0.595718	No change
(2R,3S,4S,5R,6R)-2-(hydroxymethyl)-6-[[(2R,3S,4S,5R,6S)-3,4,5-trihydroxy-6-[(2S)-2-[(3S,8R,10R,12R,14R,17S)-12-hydroxy-4,4,8,10,14-pentamethyl-3-[(2R,3R,4S,5S,6R)-3,4,5-trihydroxy-6-(hydroxymethyl)oxan-2-yl]oxy-2,3,5,6,7,9,11,12,13,15,16,17-dodecahydro-1H-cyclopenta[a]phenanthren-17-yl]-6-methylhept-5-en-2-yl]oxyoxan-2-yl]methoxy]oxane-3,4,5-triol	Terpenoids	OCC1OC(OCC2OC(OC(C)(CCC=C(C)C)C3CCC4(C)C3C(O)CC5C6(C)CCC(OC7OC(CO)C(O)C(O)C7O)C(C)(C)C6CCC54C)C(O)C(O)C2O)C(O)C(O)C1O	C48H82O18	946.55	985.51	985.51	446.954	5.18784	[M+H]+	2.63911e+06	4.5677e+06	NA	2.54408e+06	5.52959e+06	2.10269e+06	NA	1.61344e+06	NA	NA	2.25569e+06	2.83691e+06	NA	NA	NA	2.87483e+06	1.90237e+06	2.98494e+06	0.151327	0.423533	-0.6835	0.277436	0.540766	0.486557	-0.63007	0.161188	-0.486951	-0.707071	0.244708	0.371658	-0.543437	-0.505963	-0.554061	0.370941	0.154934	0.247533	0.11252	0.89526	0.0360812	No change
(2R,3S,4S,5R,6R)-2-(hydroxymethyl)-6-[4-(4-hydroxy-2,6,6-trimethylcyclohexen-1-yl)butan-2-yloxy]oxane-3,4,5-triol	Miscellaneous	OCC1OC(OC(C)CCC2=C(C)CC(O)CC2(C)C)C(O)C(O)C1O	C19H34O7	374.23	375.236	375.236	438.887	1.18535	[M+H]+	NA	NA	NA	NA	NA	NA	1.54069e+06	NA	NA	NA	658665	NA	NA	NA	NA	186793	NA	NA	-0.218756	-0.186542	-0.174872	-0.162164	-0.174534	-0.227624	1.47965	-0.0863743	-0.0943991	-0.201675	1.1327	-0.146153	-0.135996	-0.0921681	-0.115166	0.751098	-0.149971	-0.232462	1.0699	0.33939	-0.343069	No change
(2R,3S,4S,5R,6R)-2-[[(2R,3R,4R,5S)-3,4-dihydroxy-5-(hydroxymethyl)oxolan-2-yl]oxymethyl]-6-[(2E)-3,7-dimethylocta-2,6-dienoxy]oxane-3,4,5-triol	Miscellaneous	OCC1OC(OCC2OC(OCC=C(C)CCC=C(C)C)C(O)C(O)C2O)C(O)C1O	C21H36O10	448.231	449.24	449.24	327.042	0.690918	[M+H]+	505278	2.00208e+06	771399	626421	1.31743e+06	885258	453905	388116	NA	572388	384029	377784	872649	464623	430639	1.36241e+06	258681	985934	-0.164372	0.499951	0.138852	0.110454	0.364919	-0.0752727	-0.0361677	0.0252366	-0.910641	0.00708489	-0.0997406	-0.0577483	0.327613	0.0870079	0.015268	0.512074	-0.273537	0.186323	1.0014	0.11192	0.321121	No change
(2S,3R,5R,10R,13R,14S,17S)-2,3,14-trihydroxy-10,13-dimethyl-17-[(2R,3R)-2,3,6-trihydroxy-6-methylheptan-2-yl]-2,3,4,5,9,11,12,15,16,17-decahydro-1H-cyclopenta[a]phenanthren-6-one	Terpenoids	O=C1C=C2C(CCC3(C)C(CCC23O)C(O)(C)C(O)CCC(O)(C)C)C4(C)CC(O)C(O)CC14	C27H44O7	480.309	481.311	481.311	807.9	0.989088	[M+H]+	1.66655e+08	1.05913e+08	8.77394e+07	1.20159e+08	1.28227e+08	1.38987e+08	1.11045e+08	1.73612e+08	7.35565e+07	1.03075e+08	1.12916e+08	1.08857e+08	1.68961e+08	1.18072e+08	1.22528e+08	1.35761e+08	9.59432e+07	1.69368e+08	0.0741171	-0.0966435	-0.122726	0.037432	-0.00532736	0.0413793	-0.0257287	0.22209	-0.164731	-0.0562106	0.0394397	0.0239957	0.17728	0.0611323	0.0657324	0.117589	-0.0400294	0.105529	0.23305	0.24265	0.0747297	No change
(2S,3S,4S,5R,6R)-6-[(2R,3R,4S,5S,6S)-2-[[(3S,6aR,6bS,8aS,12aR,14bS)-11-carboxy-4,4,6a,6b,8a,11,14b-heptamethyl-14-oxo-2,3,4a,5,6,7,8,9,10,12,12a,14a-dodecahydro-1H-picen-3-yl]oxy]-6-carboxy-4,5-dihydroxyoxan-3-yl]oxy-3,4,5-trihydroxyoxane-2-carboxylic acid	Terpenoids	O=C(O)C1OC(OC2C(OC(C(=O)O)C(O)C2O)OC3CCC4(C)C5C(=O)C=C6C7CC(C(=O)O)(C)CCC7(C)CCC6(C)C5(C)CCC4C3(C)C)C(O)C(O)C1O	C42H62O16	822.404	861.361	861.361	268.712	0.23743	[M+H]+	1.31634e+07	8.38115e+06	9.99753e+06	3.66315e+06	4.80291e+06	2.27367e+06	2.52256e+06	1.18747e+06	1.81472e+06	5.24583e+06	3.37757e+06	5.07899e+06	2.0704e+06	2.94842e+06	3.61789e+06	1.84149e+06	3.57562e+06	4.14987e+06	0.398865	0.214907	0.348645	-0.0421587	0.00571595	0.269604	-0.21613	-0.441714	-0.309842	0.0978347	-0.0560075	0.14511	-0.221012	-0.0718738	0.00210842	-0.284794	-0.0488479	-0.0823142	0.038469	0.90884	0.0123358	No change
(2S,3S,4S,5R,6R)-6-[[(3S,4R,6aR,6bS,8aS,14bR)-4-(hydroxymethyl)-4,6a,6b,11,11,14b-hexamethyl-8a-[(2S,3R,4S,5S,6R)-3,4,5-trihydroxy-6-(hydroxymethyl)oxan-2-yl]oxycarbonyl-1,2,3,4a,5,6,7,8,9,10,12,12a,14,14a-tetradecahydropicen-3-yl]oxy]-3,4,5-trihydroxyoxane-2-carboxylic acid	Terpenoids	O=C(O)C1OC(OC2CCC3(C)C4CC=C5C6CC(C)(C)CCC6(C(=O)OC7OC(CO)C(O)C(O)C7O)CCC5(C)C4(C)CCC3C2(C)CO)C(O)C(O)C1O	C42H66O15	810.44	833.429	833.429	403.951	3.12005	[M+H]+	4.98618e+07	7.31741e+07	5.48768e+07	3.85817e+07	5.38417e+07	3.20617e+07	3.80827e+07	2.20308e+07	2.66491e+07	2.96884e+07	2.85227e+07	2.95368e+07	1.59495e+07	2.49448e+07	2.42635e+07	3.39574e+07	3.11495e+07	4.19553e+07	0.0734724	0.265455	0.190346	0.069179	0.133545	0.255252	0.0432613	-0.109789	-0.0781664	-0.0490134	-0.0458084	-0.00995221	-0.273299	-0.0646299	-0.10827	0.0345606	-0.00270986	0.0273107	0.071502	0.67	-0.0229282	No change
(2S,3S,4S,5R,6R)-6-[[(3S,4S,6aR,6bS,8aR,9R,12aS,14bR)-9-hydroxy-4-(hydroxymethyl)-4,6a,6b,8a,11,11,14b-heptamethyl-1,2,3,4a,5,6,7,8,9,10,12,12a,14,14a-tetradecahydropicen-3-yl]oxy]-5-[(2S,3R,4S,5R,6R)-4,5-dihydroxy-6-(hydroxymethyl)-3-[(2S,3R,4R,5R,6S)-3,4,5-trihydroxy-6-methyloxan-2-yl]oxyoxan-2-yl]oxy-3,4-dihydroxyoxane-2-carboxylic acid	Terpenoids	O=C(O)C1OC(OC2CCC3(C)C(CCC4(C)C3CC=C5C6CC(C)(C)CC(O)C6(C)CCC54C)C2(C)CO)C(OC7OC(CO)C(O)C(O)C7OC8OC(C)C(O)C(O)C8O)C(O)C1O	C48H78O18	942.519	981.474	981.474	425.577	4.41995	[M+H]+	8.90109e+06	4.96171e+06	2.21445e+06	2.32138e+06	5.01392e+06	1.72663e+06	3.78014e+06	1.65961e+06	2.01454e+06	4.18741e+06	3.10099e+06	2.09576e+06	937598	1.81825e+06	1.70686e+06	1.61994e+06	2.48987e+06	1.87654e+06	0.4463	0.200808	-0.0981683	-0.0191905	0.242174	0.166933	0.17348	-0.0851586	-0.0493355	0.213336	0.123666	-0.0184031	-0.344348	-0.0522533	-0.0970073	-0.120321	0.0139996	-0.223845	0.61401	0.02312	-0.196893	No change
(2S,3S,4S,5R,6R)-6-[[(3S,6aR,6bS,8aR,9R,14bS)-14b-formyl-9-hydroxy-4,4,6a,6b,8a,11,11-heptamethyl-1,2,3,4a,5,6,7,8,9,10,12,12a,14,14a-tetradecahydropicen-3-yl]oxy]-5-[(2S,3R,4S,5R)-4,5-dihydroxy-3-[(2S,3R,4R,5R,6S)-3,4,5-trihydroxy-6-methyloxan-2-yl]oxyoxan-2-yl]oxy-3,4-dihydroxyoxane-2-carboxylic acid	Terpenoids	O=CC12CCC(OC3OC(C(=O)O)C(O)C(O)C3OC4OCC(O)C(O)C4OC5OC(C)C(O)C(O)C5O)C(C)(C)C2CCC6(C)C1CC=C7C8CC(C)(C)CC(O)C8(C)CCC76C	C47H74O17	910.493	909.484	909.484	303.193	3.60037	[M-H]-	4.70245e+06	4.49037e+06	5.15823e+06	2.1727e+06	2.00698e+06	999845	1.63248e+06	862905	1.97151e+06	2.43672e+06	1.50076e+06	2.68293e+06	784267	756307	1.1978e+06	813226	1.94454e+06	2.93714e+06	0.249558	0.253785	0.36748	0.0488195	-0.0605873	0.249638	-0.0904578	-0.260149	0.0369174	0.0636117	-0.0954981	0.184547	-0.326435	-0.320541	-0.152897	-0.299018	0.00302534	0.0781275	0.44528	0.16722	-0.142785	No change
(2S,3S,4S,5R,6R)-6-[[(3S,6aR,6bS,8aS,14bR)-4,4,6a,6b,11,11,14b-heptamethyl-8a-[(2S,3R,4S,5S,6R)-3,4,5-trihydroxy-6-(hydroxymethyl)oxan-2-yl]oxycarbonyl-1,2,3,4a,5,6,7,8,9,10,12,12a,14,14a-tetradecahydropicen-3-yl]oxy]-3,4,5-trihydroxyoxane-2-carboxylic acid	Terpenoids	O=C(O)C1OC(OC2CCC3(C)C(CCC4(C)C3CC=C5C6CC(C)(C)CCC6(C(=O)OC7OC(CO)C(O)C(O)C7O)CCC54C)C2(C)C)C(O)C(O)C1O	C42H66O14	794.445	817.421	817.421	427.01	9.03892	[M+H]+	NA	NA	NA	NA	NA	957849	NA	332995	NA	NA	509616	NA	NA	NA	NA	NA	NA	1.17097e+06	-0.658319	-0.620511	-0.583106	-0.573676	-0.597281	0.628284	-0.570876	0.284193	-0.455626	-0.627608	0.350319	-0.545593	-0.535429	-0.47725	-0.514523	-0.413168	-0.564369	0.585456	0.18404	0.82456	-0.0590154	No change
(2S,3S,4S,5R,6S)-3,4,5-trihydroxy-6-(5-hydroxy-4-oxo-2-phenylchromen-7-yl)oxyoxane-2-carboxylic acid	Flavonoids	O[C@H]1[C@H](OC2=CC(O)=C3C(=O)C=C(OC3=C2)C4=CC=CC=C4)O[C@@H]([C@@H](O)[C@@H]1O)C(O)=O	C21H18O10	430.09	431.098	431.098	289.905	0.224582	[M+H]+	3.01029e+06	2.76803e+06	3.46388e+06	3.44537e+06	6.92838e+06	7.7052e+06	5.98227e+06	1.31056e+07	889851	1.64062e+06	1.62197e+06	2.80048e+06	2.04249e+07	1.23418e+07	9.64036e+06	6.46033e+06	3.3357e+06	2.40287e+07	-0.125114	-0.136374	0.0155248	0.0704146	0.300047	-0.808894	0.291035	0.712717	-0.451816	-0.285859	-0.239273	0.0285494	0.870883	0.668586	0.548897	0.370018	0.0593922	0.830239	1.7114	0.029544	0.548777	Up
(2S,3S,4S,5R,6S)-3,4,5-trihydroxy-6-[5-hydroxy-2-(4-hydroxyphenyl)-6-methoxy-4-oxochromen-7-yl]oxyoxane-2-carboxylic acid	Flavonoids	COC1=C(O[C@@H]2O[C@@H]([C@@H](O)[C@H](O)[C@H]2O)C(O)=O)C=C3OC(=CC(=O)C3=C1O)C4=CC=C(O)C=C4	C22H20O12	476.095	475.087	475.087	478.875	1.33547	[M-H]-	610107	2.45144e+06	660494	393661	1.50056e+06	368022	513876	861116	1.51071e+06	1.16462e+06	473377	1.1306e+06	494476	NA	901521	1.63832e+06	NA	773879	-0.0734657	0.593588	0.0747234	-0.0896296	0.423932	-0.139616	0.0235825	0.350031	0.541884	0.34244	0.00140873	0.423702	0.0864084	-1.16418	0.336027	0.590451	-1.21162	0.0734097	1.545	0.16389	-0.495426	No change
(3E,4R)-3-[2-[(1R,4aS,5R,6R,8aS)-6-hydroxy-5-(hydroxymethyl)-5,8a-dimethyl-2-methylidene-3,4,4a,6,7,8-hexahydro-1H-naphthalen-1-yl]ethylidene]-4-hydroxyoxolan-2-one	Terpenoids	O=C1OCC(O)C1=CCC2C(=C)CCC3C(C)(CO)C(O)CCC23C	C20H30O5	350.209	373.2	373.2	672.617	1.55829	[M+H]+	NA	452836	543034	NA	NA	NA	NA	NA	NA	NA	NA	NA	NA	649016	NA	1.47444e+06	323981	NA	-0.425254	0.394007	0.548189	-0.342204	-0.365268	-0.441347	-0.339471	-0.233753	-0.227272	-0.395738	-0.353226	-0.314713	-0.305041	0.787963	-0.283967	1.10817	0.391546	-0.445602	1.6202	0.080111	0.519541	No change
(3R,3aR)-3-(3-Furyl)-3a,7-dimethyl-3a,4,5,6-tetrahydro-2-benzofuran-1(3H)-one	Flavonoids	CC/1=C/2C(=O)O[C@@H](C3=COC=C3)[C@]2(C)CCC1	C14H16O3	232.11	215.104	215.104	1169.86	0.635866	[M+H]+	NA	NA	9.14993e+06	NA	NA	NA	NA	NA	NA	9.84587e+06	NA	NA	NA	NA	NA	NA	NA	NA	-0.333188	-0.278839	1.4649	-0.158732	-0.215157	-0.358252	-0.155713	-0.00316131	0.0133896	1.53247	-0.164493	-0.0997905	-0.0717263	-0.0237315	-0.0766752	0.0247376	-0.150615	-0.340733	0.91552	0.31224	-0.293575	No change
(4aS,6aS,6bR,9R,10R,11R,12aR)-10,11-dihydroxy-9-(hydroxymethyl)-2,2,6a,6b,9,12a-hexamethyl-1,3,4,5,6,6a,7,8,8a,10,11,12,13,14b-tetradecahydropicene-4a-carboxylic acid	Terpenoids	O=C(O)C12CCC(C)(C)CC2C3=CCC4C5(C)CC(O)C(O)C(C)(CO)C5CCC4(C)C3(C)CC1	C30H48O5	488.35	489.361	489.361	805.492	1.32642	[M+H]+	671144	NA	NA	NA	NA	1.18399e+06	NA	NA	1.88813e+06	NA	NA	NA	1.79609e+06	NA	NA	NA	NA	704720	0.177143	-0.481805	-0.417411	-0.392123	-0.436887	-0.549158	-0.387794	-0.238187	0.836885	-0.472544	-0.403723	-0.343295	0.848574	-0.258165	-0.311964	-0.190973	-0.383273	0.233643	0.49195	0.58647	0.15775	No change
(4aS,6aS,6bR,9R,10S,12aR,14bS)-10-[(2S,3R,4S,5S)-3-[(2S,3R,4R,5S,6S)-3,5-dihydroxy-6-methyl-4-[(2S,3R,4S,5R)-3,4,5-trihydroxyoxan-2-yl]oxyoxan-2-yl]oxy-4,5-dihydroxyoxan-2-yl]oxy-9-(hydroxymethyl)-2,2,6a,6b,9,12a-hexamethyl-1,3,4,5,6,6a,7,8,8a,10,11,12,13,14b-tetradecahydropicene-4a-carboxylic acid	Terpenoids	O=C(O)C12CCC(C)(C)CC2C3=CCC4C5(C)CCC(OC6OCC(O)C(O)C6OC7OC(C)C(O)C(OC8OCC(O)C(O)C8O)C7O)C(C)(CO)C5CCC4(C)C3(C)CC1	C46H74O16	882.498	905.482	905.482	406.204	3.42282	[M+H]+	2.34857e+06	2.98803e+06	2.08679e+06	1.35399e+06	885434	NA	1.2305e+06	778217	900409	2.18377e+06	1.95164e+06	1.72612e+06	1.03986e+06	570145	NA	646737	1.11052e+06	1.72456e+06	0.218839	0.355514	0.253516	0.126973	-0.136348	0.0855972	0.0723485	-0.0203809	0.0118704	0.298866	0.301842	0.277185	0.0777344	-0.152478	-0.893117	-0.105519	0.0459675	0.116885	0.96271	0.093286	-0.30871	No change
(4S,5Z,6S)-4-(2-methoxy-2-oxoethyl)-5-[2-[(E)-3-phenylprop-2-enoyl]oxyethylidene]-6-[(2S,3R,4S,5S,6R)-3,4,5-trihydroxy-6-(hydroxymethyl)oxan-2-yl]oxy-4H-pyran-3-carboxylic acid	Phenylpropanoids	O=C(O)C1=COC(OC2OC(CO)C(O)C(O)C2O)C(=CCOC(=O)C=CC=3C=CC=CC3)C1CC(=O)OC	C26H30O13	550.169	549.162	549.162	363.086	3.08671	[M-H]-	1.63011e+06	1.46667e+06	1.1583e+06	2.11498e+06	1.8334e+06	2.70559e+06	993239	920469	766729	1.0459e+06	903863	1.09629e+06	816735	827203	982574	803408	732476	1.33878e+06	0.138288	0.121252	0.0770582	0.404022	0.268894	-0.307716	0.06557	0.132815	0.035862	0.0490792	0.0490792	0.166996	0.0582862	0.0831097	0.128855	0.0630239	-0.053583	0.085591	0.069708	0.51686	-0.0223531	No change
(4Z,7Z)-5,9,9-Trimethyl-11-oxabicyclo[8.2.1]trideca-1(13),4,7-triene-6,12-dione	Miscellaneous	C\C1=C\CC\C2=C/C(OC2=O)C(C)(C)\C=C/C1=O	C15H18O3	246.126	264.157	264.157	591.505	0.761135	[M+H]+	NA	NA	471032	NA	689785	NA	341736	NA	357704	304948	300017	307168	524962	347471	477773	NA	558393	NA	-0.557449	-0.520679	0.382349	-0.478443	0.538996	-0.571259	0.302452	-0.373865	0.458287	0.173515	0.246964	0.314244	0.569087	0.430048	0.52087	-0.327324	0.528203	-0.577012	0.011578	0.98787	0.00371255	No change
(5S,9R)-14-(hydroxymethyl)-5,9-dimethyltetracyclo[11.2.1.0?,??.0?,?]hexadecane-5-carboxylic acid	Terpenoids	O=C(O)C1(C)CCCC2(C)C1CCC34CC(CO)C(CCC32)C4	C20H32O3	320.235	319.228	319.228	828.984	0.984444	[M-H]-	NA	1.85061e+07	2.28714e+07	1.68847e+07	NA	5.96134e+06	1.33855e+07	1.02532e+07	6.13892e+06	1.98286e+07	5.18471e+06	NA	1.13846e+07	1.66112e+07	1.63422e+07	NA	1.04104e+07	9.92173e+06	-0.964493	0.467278	0.617017	0.520408	-0.873415	0.0827907	0.404548	0.374416	0.102817	0.586139	0.0311751	-0.744395	0.400159	0.565007	0.53221	-0.715038	0.324635	0.205631	0.28997	0.74137	0.0929838	No change
(5xi,9xi)-12-Hydroxyabieta-7,13-dien-18-oic acid	Terpenoids	CC(C)C/1=C/C2=C/CC3[C@](C)(CCC[C@@]3(C)C(O)=O)C2CC1O	C20H30O3	318.219	301.217	301.217	641.256	0.580113	[M+H]+	5.57891e+06	NA	2.04113e+06	NA	2.07966e+06	3.7869e+06	2.34408e+06	1.69893e+06	1.49571e+06	NA	NA	NA	3.17742e+06	NA	2.63735e+06	2.74361e+06	2.53971e+06	740660	0.826323	-0.73933	0.456338	-0.635544	0.450675	-0.812671	0.561055	0.515889	0.422417	-0.723581	-0.64495	-0.584046	0.773185	-0.499496	0.678759	0.68698	0.61426	-0.0620817	1.3746	0.21757	0.440804	No change
(5xi,9xi,10alpha)-Kaur-16-en-18-oic acid	Terpenoids	C[C@@]12CCC[C@](C)(C1CCC34CC(CCC23)C(=C)C4)C(O)=O	C20H30O2	302.225	303.232	303.232	834.199	0.324956	[M+H]+	1.77588e+07	9.74445e+06	8.99697e+06	1.92317e+07	NA	1.18767e+07	1.7013e+07	1.14474e+07	2.58552e+06	2.9856e+07	1.2543e+07	9.18096e+06	1.50254e+07	1.39056e+07	13490116	1.18778e+07	NA	NA	0.478876	0.231321	0.250888	0.619061	-1.01883	0.294955	0.550266	0.468251	-0.211441	0.808105	0.453684	0.34573	0.558208	0.529862	0.503543	0.438222	-0.938852	-1.09641	1.2578	0.27719	-0.403338	No change
(8S,9S,10R,11S,13S,14S,17R)-11,17-dihydroxy-17-(2-hydroxyacetyl)-10,13-dimethyl-2,6,7,8,9,11,12,14,15,16-decahydro-1H-cyclopenta[a]phenanthren-3-one	Terpenoids	C[C@]12CCC(=O)C=C1CC[C@@H]3[C@@H]2[C@H](C[C@]4([C@H]3CC[C@@]4(C(=O)CO)O)C)O	C21H30O5	362.209	363.217	363.217	510.761	0.253287	[M+H]+	630093	1.39622e+06	1.19331e+06	1.38946e+06	2.11337e+06	401930	5.26431e+06	5.39741e+06	3.21503e+06	1.05856e+07	1.16018e+07	6.39955e+06	7.28998e+06	2.93344e+06	1.09609e+06	3.49752e+06	3.65013e+06	7.99474e+06	-0.824307	-0.422248	-0.431475	-0.299239	-0.192825	0.137412	0.255805	0.35594	0.0872275	0.567958	0.62978	0.400957	0.46898	0.0845794	-0.345784	0.135033	0.119098	0.365315	0.76427	0.11333	-0.245074	No change
(E)-5-(2,3-dimethyl-4,5,6,7-tetrahydro-1H-tricyclo[2.2.1.02,6]heptan-3-yl)-2-methylpent-2-enoic acid	Terpenoids	O=C(O)C(=CCCC1(C)C2CC3C(C2)C31C)C	C15H22O2	234.162	233.155	233.155	762.399	1.05437	[M-H]-	7.6628e+06	5.4428e+06	5.76411e+06	5.2547e+06	5.58143e+06	5.78413e+06	6.3789e+06	5.26315e+06	4.74342e+06	6.42215e+06	5.50981e+06	5.46692e+06	6.35205e+06	6.45263e+06	6.13681e+06	4.92063e+06	5.52445e+06	5.50493e+06	0.0350319	-0.101631	-0.0224371	-0.0116235	-0.0547624	-0.137897	0.055976	0.0624297	-0.0305882	0.0615167	0.0281043	0.0523178	0.130417	0.133593	0.10114	-0.00633168	0.01667	-0.0789386	0.034716	0.77589	0.0111323	No change
[(1R,3aR,5R,5aR,8aR,9aR)-1,5,8a-trimethyl-2,8-dioxo-3a,4,5,5a,9,9a-hexahydro-1H-azuleno[6,5-b]furan-9-yl] acetate	Terpenoids	O=C(OC1C2C(OC(=O)C2C)CC(C)C3C=CC(=O)C13C)C	C17H22O5	306.147	307.152	307.152	561.329	1.27129	[M+H]+	NA	565655	361271	NA	273919	879417	NA	NA	NA	309376	NA	NA	NA	NA	NA	NA	228094	NA	-0.618227	0.437458	0.317292	-0.552229	0.193315	1.28648	-0.551184	-0.465179	-0.469567	0.228704	-0.556194	-0.532027	-0.523409	-0.476006	-0.502267	-0.424984	0.181285	-0.634195	0.017739	0.97435	-0.0056882	No change
[(1R,3R,4R,4aS)-4-hydroxy-3,4a,8,8-tetramethyl-4-[2-(5-oxo-2H-furan-3-yl)ethyl]-2,3,5,6,7,8a-hexahydro-1H-naphthalen-1-yl] acetate	Terpenoids	O=C1OCC(=C1)CCC2(O)C(C)CC(OC(=O)C)C3C(C)(C)CCCC32C	C22H34O5	378.241	377.233	377.233	616.085	0.00158612	[M-H]-	6.69933e+06	1.19074e+07	1.51079e+07	1.22142e+07	1.1599e+07	6.33275e+06	7.19786e+06	5.66742e+06	8.45923e+06	2.02694e+07	8.4965e+06	5.24602e+06	5.6586e+06	7.7323e+06	9.83853e+06	7.38102e+06	9.45425e+06	9.86017e+06	-0.22781	0.0464407	0.205327	0.149223	0.0581293	0.0736279	-0.0960345	-0.109357	0.0122126	0.363448	0.00746122	-0.167439	-0.12211	0.0102776	0.0948711	-0.0398055	0.0523814	-0.0274601	0.021901	0.93483	-0.00702289	No change
[(1S,6S,7R)-6-acetyloxy-1-(3-methylbutanoyloxy)spiro[4a,5,6,7a-tetrahydro-1H-cyclopenta[c]pyran-7,2'-oxirane]-4-yl]methyl 3-methylbutanoate	Miscellaneous	O=C(OC1CC2C(=COC(OC(=O)CC(C)C)C2C31OC3)COC(=O)CC(C)C)C	C22H32O8	424.21	425.215	425.215	875.937	1.03934	[M+H]+	697201	6.95806e+06	2.97478e+06	1.38677e+06	481587	125479	NA	386736	NA	224539	297503	NA	192956	7.96836e+06	1.50824e+07	1.28277e+07	4.20482e+06	2.15918e+06	-0.0355078	1.03131	0.709974	0.440212	-0.100405	-0.464872	-1.34419	0.00276211	-1.29768	-0.45069	-0.239546	-1.33192	-0.346409	1.24774	1.49656	1.42002	0.919323	0.521095	5.1557	0.0014573	1.65327	Up
[(2S,3R,4S,5S,6R)-6-[[(2R,3R,4R,5S,6R)-3,4-dihydroxy-6-(hydroxymethyl)-5-[(2S,3R,4R,5R,6S)-3,4,5-trihydroxy-6-methyloxan-2-yl]oxyoxan-2-yl]oxymethyl]-3,4,5-trihydroxyoxan-2-yl] (1S,2R,4aS,6aS,6bR,9R,10R,11R,12aR)-10,11-dihydroxy-9-(hydroxymethyl)-1,2,6a,6b,9,12a-hexamethyl-2,3,4,5,6,6a,7,8,8a,10,11,12,13,14b-tetradecahydro-1H-picene-4a-carboxylate	Terpenoids	O=C(OC1OC(COC2OC(CO)C(OC3OC(C)C(O)C(O)C3O)C(O)C2O)C(O)C(O)C1O)C45CCC(C)C(C)C5C6=CCC7C8(C)CC(O)C(O)C(C)(CO)C8CCC7(C)C6(C)CC4	C48H78O19	958.514	981.501	981.501	434.317	0.0836156	[M+H]+	3.22537e+06	7.82905e+06	NA	NA	1.56296e+07	6.5138e+06	5.64614e+06	2.99991e+06	2.31739e+06	NA	NA	1.79485e+06	NA	3.47631e+06	2.92385e+06	4.3622e+06	NA	5.90621e+06	0.117259	0.534665	-0.76638	-0.70474	0.86336	0.681458	0.478291	0.295709	0.138657	-0.784698	-0.70209	0.0468959	-0.622628	0.345785	0.262475	0.417264	-0.698922	0.423952	0.34052	0.72893	0.109193	No change
[(5R,6S,7S,8aR)-8a-ethenyl-5-hydroxy-6-(3-methoxy-3-oxoprop-1-en-2-yl)-4-methylidene-3-oxo-1,4a,5,6,7,8-hexahydroisochromen-7-yl] 2-(hydroxymethyl)prop-2-enoate	Terpenoids	O=C(OC)C(=C)C1C(O)C2C(=C)C(=O)OCC2(C=C)CC1OC(=O)C(=C)CO	C20H24O8	392.147	410.183	410.183	192.944	0.0181259	[M+H]+	NA	NA	NA	NA	NA	NA	NA	NA	201015	NA	NA	NA	NA	NA	NA	NA	NA	NA	-0.150071	-0.116348	-0.102545	-0.0894639	-0.103299	-0.159571	-0.0884471	-0.0102177	0.807233	-0.13152	-0.093228	-0.072272	-0.0634833	-0.0174225	-0.042544	0.026887	-0.0790265	-0.164178	0.3905	0.42609	-0.125219	No change
[2-(hydroxymethyl)-5,5,8a-trimethyl-1,4,4a,6,7,8-hexahydronaphthalen-1-yl]methanol	Terpenoids	OCC1=CCC2C(C)(C)CCCC2(C)C1CO	C15H26O2	238.193	237.186	237.186	706.736	0.721948	[M-H]-	3.69134e+06	2.80332e+06	1.12701e+06	5.18662e+06	1.47528e+06	455679	1.46023e+06	7.52699e+06	2.37679e+06	2.94601e+06	2.15062e+06	4.39226e+06	2.21822e+06	1.64305e+06	2.92013e+06	4.45738e+06	2.50576e+06	6.31096e+06	0.0508276	-0.0460546	-0.392508	0.329193	-0.285922	0.00632388	-0.228801	0.5571	0.0238752	0.0601123	-0.0288439	0.307235	0.0323461	-0.0894474	0.135561	0.299582	0.0218394	0.324745	0.017645	0.96651	0.00565816	No change
[6-acetyloxy-4-butanoyloxy-3,3a-dihydroxy-3,6,9-trimethyl-8-[(E)-2-methylbut-2-enoyl]oxy-2-oxo-4,5,6a,7,8,9b-hexahydroazuleno[4,5-b]furan-7-yl] octanoate	Terpenoids	O=C(OC1C(=C2C3OC(=O)C(O)(C)C3(O)C(OC(=O)CCC)CC(OC(=O)C)(C)C2C1OC(=O)CCCCCCC)C)C(=CC)C	C34H50O12	650.33	651.335	651.335	391.707	2.70853	[M+H]+	NA	1.26569e+06	954110	NA	550330	NA	NA	NA	921696	NA	469357	938790	NA	424502	724789	NA	NA	660578	-0.611628	0.56841	0.505072	-0.510422	0.251778	0.690914	-0.507711	-0.380606	0.617553	-0.571919	0.266576	0.613245	-0.460792	0.323954	0.512213	-0.32628	-0.502143	0.266237	0.1164	0.90089	-0.0373247	No change
1,4a-dimethyl-9-oxo-7-propan-2-yl-3,4,10,10a-tetrahydro-2H-phenanthrene-1-carboxylic acid	Terpenoids	O=C(O)C1(C)CCCC2(C3=CC=C(C=C3C(=O)CC12)C(C)C)C	C20H26O3	314.188	332.218	332.218	245.736	0.901082	[M+H]+	9.11329e+06	NA	8.7384e+06	NA	NA	NA	NA	NA	NA	5.33039e+06	NA	NA	NA	NA	NA	NA	NA	NA	0.649114	-0.32094	0.697704	-0.186803	-0.267248	-0.370494	-0.200495	-0.100665	-0.133728	0.514776	-0.175752	-0.141222	-0.123479	-0.104272	-0.132478	-0.11962	-0.183035	-0.31601	0.38556	0.31305	-0.123635	No change
1-[[(2S,3R,11bR)-3-ethyl-9,10-dimethoxy-2,3,4,6,7,11b-hexahydro-1H-benzo[a]quinolizin-2-yl]methyl]-7-methoxy-3,4-dihydro-2H-isoquinolin-6-one	Alkaloids	O=C1C=C2C(C=C1OC)=C(NCC2)CC3CC4C5=CC(OC)=C(OC)C=C5CCN4CC3CC	C28H36N2O4	464.268	482.304	482.304	431.993	2.01743	[M+H]+	283991	NA	NA	NA	NA	NA	NA	NA	236146	NA	NA	NA	NA	NA	NA	NA	NA	325696	0.406203	-0.271651	-0.253201	-0.241576	-0.256824	-0.315784	-0.24054	-0.156214	0.6762	-0.285092	-0.24486	-0.221648	-0.213414	-0.1664	-0.192465	-0.116874	-0.232463	0.484264	0.018089	0.97614	0.00580058	No change
12,13-EODE	Fatty acids	CCCCCC(O1)C(CC=CCCCCCCCC(O)=O)1	C18H32O3	296.235	295.227	295.227	970.082	1.71388	[M-H]-	2.92241e+07	2.50574e+07	1.74632e+07	2.29498e+07	2.9154e+07	2.65079e+07	1.63784e+07	1.74534e+07	2.10168e+07	2.57366e+07	2.40715e+07	1.49723e+07	1.49853e+07	12535117	1.82227e+07	2.01824e+07	1.88619e+07	1.7655e+07	0.0596789	0.00332342	-0.0982085	0.0533735	0.0880907	0.178874	-0.106269	-0.000718691	0.0324448	0.103313	0.0945952	-0.087103	-0.0847068	-0.155144	-0.0156548	0.0263871	-0.0137245	-0.134922	0.21519	0.17238	-0.0690047	No change
12:4+3O fatty acyl hexoside	Miscellaneous	O=C(O)CC2CCC(=O)C2(CC=CCCOC1OC(CO)C(O)C(O)C1(O))	C18H28O9	388.173	387.165	387.165	261.712	1.9148	[M-H]-	603522	492524	1.70798e+06	1.2014e+06	991873	782399	871223	949790	NA	NA	NA	NA	2.5853e+06	2.93978e+06	2.85755e+06	2.30024e+06	491345	7.90049e+06	-0.0363823	-0.0865812	0.533229	0.446705	0.284251	-0.799062	0.290484	0.432063	-0.503592	-0.736885	-0.681345	-0.628961	0.841967	0.893411	0.870247	0.773585	0.0546066	1.16885	3.3425	0.0022191	1.07182	Up
12-oxo-phytodienoic acid	Organic acids and derivatives	O=C(O)CCCCCCCC1C=CC(=O)C1(CC=CCC)	C18H28O3	292.204	293.211	293.211	645.141	1.91987	[M+H]+	NA	NA	103642	NA	NA	NA	NA	NA	NA	NA	NA	NA	NA	468118	NA	2.40974e+06	NA	NA	-0.265975	-0.249674	0.45918	-0.235088	-0.247424	-0.272816	-0.238826	-0.199137	-0.201603	-0.26002	-0.236927	-0.227478	-0.225556	1.25771	-0.214152	1.91296	-0.22674	-0.274158	1.868	0.15864	0.599009	No change
13-HODE	Lipids	CCCCCC(O)C=CC=CCCCCCCCC(O)=O	C18H32O3	296.235	295.228	295.228	768.878	1.54457	[M-H]-	5.95344e+06	3.12059e+07	2.12362e+07	6.97965e+06	1.25593e+07	NA	3.92453e+06	6.43357e+06	NA	4.32085e+06	NA	3.29652e+06	3.55078e+06	17363438	2.07854e+07	5.02791e+07	1.64845e+07	NA	0.00181959	0.749829	0.636834	0.19175	0.374651	-1.01838	-0.0699884	0.229065	-0.741368	-0.0323648	-0.816673	-0.0832012	-0.0331068	0.638453	0.69045	1.07099	0.582148	-0.970255	1.8156	0.12189	0.582202	No change
13-HOTrE	Organic acids and derivatives	CCC=CCC(O)C=CC=CCCCCCCCC(O)=O	C18H30O3	294.219	293.212	293.212	969.611	0.415096	[M-H]-	2.88147e+07	2.22222e+07	1.67782e+07	3.1283e+07	4.17083e+07	3.50646e+07	1.63233e+07	2.45257e+07	2.04771e+07	2.85744e+07	3.00197e+07	2.06554e+07	1.55003e+07	1.68458e+07	2.57839e+07	2.95689e+07	1.86259e+07	1.75783e+07	-0.011165	-0.113225	-0.177976	0.125759	0.179336	0.0678391	-0.171956	0.0880795	-0.0443072	0.0855299	0.127014	-0.0102033	-0.134709	-0.0893072	0.0675202	0.128687	-0.082507	-0.200002	0.19983	0.37021	-0.0640793	No change
16-Hydroxyhexadecanoic acid	Fatty Acyls	OCCCCCCCCCCCCCCCC(O)=O	C16H32O3	272.235	271.228	271.228	923.025	0.143476	[M-H]-	9.6711e+07	7.60991e+07	6.79671e+07	5.5648e+07	7.03589e+07	6.29262e+07	6.20369e+07	4.89554e+07	1.19583e+08	7.27778e+07	6.97257e+07	5.00592e+07	5.40783e+07	4.48545e+07	4.39379e+07	4.48893e+07	6.59985e+07	5.23733e+07	0.0598419	-0.0284654	-0.0187504	-0.0885323	-0.0546094	0.0426787	-0.0541491	-0.0850657	0.260398	0.0149717	0.0372592	-0.0816771	-0.0798555	-0.123311	-0.151282	-0.155294	0.0102407	-0.182551	0.40218	0.058406	-0.128965	No change
16-Oxo-19-beyeranoic acid	Terpenoids	C[C@@]12CCC3[C@]4(C)CCC[C@@](C)(C(=O)O)C4CC[C@]3(CC1=O)C2	C20H30O3	318.219	319.227	319.227	640.093	0.19373	[M+H]+	1.80393e+06	1.86956e+06	2.06489e+06	1.50035e+06	1.69639e+06	58645.8	1.47555e+06	1.3417e+06	915617	2.33189e+06	NA	535778	1.34851e+06	2.22317e+06	1.92616e+06	1.82116e+06	1.38927e+06	1.50887e+06	0.386311	0.430868	0.534451	0.455453	0.435495	0.126077	0.435652	0.491055	0.304114	0.614371	-1.6907	0.0591354	0.477016	0.696618	0.618443	0.592846	0.42954	0.342484	1.5298	0.20046	0.490554	No change
18b-glycyrrhetinic acid	Terpenoids	O=C(O)C1(C)CCC2(C)CCC3(C(=CC(=O)C4C5(C)CCC(O)C(C)(C)C5CCC43C)C2C1)C	C30H46O4	470.34	493.322	493.322	1218.84	0.24465	[M+H]+	NA	396250	NA	NA	NA	9.0443e+06	1.97518e+06	NA	5.12472e+06	NA	2.18156e+07	5.54855e+06	2.818e+06	NA	3.24625e+06	1.46798e+06	1.5538e+06	3.89374e+06	-0.994524	-0.312209	-0.909055	-0.898398	-0.925296	0.708935	0.517312	-0.77383	0.963728	-0.957145	1.58521	1.02066	0.750883	-0.791453	0.7952	0.459703	0.431594	0.72802	0.0093608	0.99522	0.00300168	No change
1-Deoxynojirimycin	Alkaloids	C1C(C(C(C(N1)CO)O)O)O	C6H13NO4	163.084	164.092	164.092	57.8503	0.695397	[M+H]+	3.98527e+06	1.02706e+06	1.60528e+06	3.76559e+06	2.40568e+06	3.85822e+06	3.73742e+06	3.63916e+06	NA	1.77187e+06	479188	972178	3.67689e+06	2.85414e+06	2.1627e+06	2.75878e+06	1.70825e+06	4.01189e+06	0.178776	-0.404879	-0.144837	0.285975	0.02061	-0.161473	0.267138	0.343618	-1.16927	-0.0728223	-0.60164	-0.249045	0.339708	0.232047	0.101211	0.196034	-0.0485546	0.218512	1.3103	0.10874	0.420163	No change
1-Naphthalenecarboxylic acid, decahydro-5-[(3Z)-5-hydroxy-3-methyl-3-penten-1-yl]-1,4a-dimethyl-6-methylene-	Terpenoids	CC(/CCC1C(=C)CCC2C1(C)CCCC2(C)C(O)=O)=C/CO	C20H32O3	320.235	343.222	343.222	1098.67	1.32661	[M+H]+	NA	950613	NA	NA	2.46691e+06	2.35307e+06	NA	1.62461e+06	2.38649e+06	743893	880316	NA	1.72097e+06	1.25069e+06	1.57729e+06	NA	321266	2.82221e+06	-0.907758	0.247213	-0.835183	-0.825114	0.719398	-0.924063	-0.822446	0.693271	0.807951	0.213208	0.360983	-0.797938	0.705969	0.581735	0.657265	-0.66813	-0.0913359	0.751359	0.77018	0.52656	0.246972	No change
2-(4-hydroxyphenyl)-7-[(2S,3R,4S,5S,6R)-3,4,5-trihydroxy-6-(hydroxymethyl)oxan-2-yl]oxy-2,3-dihydrochromen-4-one	Flavonoids	O=C1C2=CC=C(OC3OC(CO)C(O)C(O)C3O)C=C2OC(C4=CC=C(O)C=C4)C1	C21H22O9	418.126	436.161	436.161	395.29	3.94385	[M+H]+	6.58629e+06	4.7084e+06	3.81722e+06	2.80485e+06	1.25188e+07	1.3583e+07	4.15059e+06	1.31541e+07	1.94212e+06	8.74515e+06	3.47565e+06	6.47503e+06	5.71013e+06	3.1197e+06	7.68695e+06	6.17487e+06	9.69269e+06	22807747	-0.0501003	-0.178954	-0.220826	-0.295541	0.275034	-0.318482	-0.145339	0.4354	-0.422592	0.180997	-0.184083	0.106396	0.0681341	-0.188866	0.175838	0.0713354	0.247677	0.52884	0.4845	0.34853	0.155363	No change
2,3-DIHYDROXYBENZOATE	Phenylpropanoids and polyketides	C1=CC(=C(C(=C1)O)O)C(=O)O	C7H6O4	154.027	153.019	153.019	781.788	4.17905	[M-H]-	NA	NA	NA	NA	NA	NA	329555	NA	NA	NA	470630	542004	NA	NA	NA	NA	NA	744359	-0.244267	-0.206257	-0.169984	-0.160384	-0.183573	-0.260275	0.563023	-0.0501134	-0.0430713	-0.213999	0.733536	0.840056	-0.122423	-0.0645489	-0.101558	-0.000758122	-0.150886	0.789737	0.76916	0.32573	-0.246645	No change
2,3-dihydroxypropyl hexadecanoate	Miscellaneous	CCCCCCCCCCCCCCCC(=O)OCC(O)CO	C19H38O4	330.277	313.274	313.274	789.371	1.52417	[M+H]+	2.42567e+07	1.92597e+07	1.52013e+07	1.62926e+07	1.42909e+07	1.62493e+07	1.6941e+07	1.58985e+07	1.97534e+07	1.77937e+07	1.4873e+07	1.22907e+07	1.90499e+07	1.53058e+07	1.93221e+07	1.39865e+07	1.46979e+07	1.82974e+07	0.181272	0.089343	0.0424867	0.109144	-0.0168397	0.105194	0.107961	0.162577	0.205512	0.14406	0.0885046	0.0284028	0.21256	0.131228	0.210058	0.0663111	0.0805677	0.0811	0.023288	0.84452	0.00746782	No change
2,4,6-trihydroxy-5-[1-(4-hydroxy-1,1,4,7-tetramethyl-1a,2,3,4a,5,6,7a,7b-octahydrocyclopropa[h]azulen-7-yl)-3-methylbutyl]benzene-1,3-dicarbaldehyde	Terpenoids	CC(C)CC(C1=C(O)C(C=O)=C(O)C(C=O)=C1O)C2(C)CCC3C2C4C(CCC3(C)O)C4(C)C	C28H40O6	472.282	453.263	453.263	867.643	2.60258	[M-H]-	5.34875e+06	1.43734e+06	NA	2.4419e+06	3.42905e+06	5.64757e+06	3.48998e+06	2.47129e+06	3.40901e+07	4.0233e+06	5.13477e+06	2.24731e+06	1.65613e+06	593941	949573	1.13877e+06	2.34344e+06	1.76662e+06	0.0988971	-0.46597	-1.4684	-0.113207	-0.0393588	0.526946	0.0251046	-0.0334346	1.03735	0.079306	0.225082	-0.102015	-0.212886	-0.630691	-0.46448	-0.377965	-0.127046	-0.366364	1.7728	0.012581	-0.56847	Down
2,5-dihydroxy-3-undecylcyclohexa-2,5-diene-1,4-dione	Quinones	CCCCCCCCCCCC1=C(O)C(=O)C=C(O)C1=O	C17H26O4	294.183	293.179	293.179	850.76	0.304813	[M-H]-	2.25794e+07	3.46146e+07	2.91595e+07	1.19484e+07	1.61805e+07	4.03343e+07	1.16626e+07	6.20991e+06	8.17561e+06	9.84294e+06	1.68772e+07	1.20293e+07	8.24966e+06	7.35278e+06	1.85947e+07	1.54858e+07	6.23977e+07	4.52866e+07	0.0925418	0.290585	0.269816	-0.0834905	-0.021334	-0.465375	-0.108287	-0.293383	-0.225358	-0.173077	0.0847817	-0.0390257	-0.18906	-0.234772	0.135736	0.0548402	0.653549	0.416935	0.82722	0.11058	0.265263	No change
2',6'-dihydroxy-4'-methoxydihydrochalcone	Flavonoids	O=C(C=1C(O)=CC(OC)=CC1O)CCC=2C=CC=CC2	C16H16O4	272.105	273.11	273.11	609.907	0.628495	[M+H]+	301123	678437	309499	389475	298937	809494	341184	660131	483772	589475	675512	409812	332651	673214	556489	NA	539817	466199	-0.26586	0.146787	-0.119599	0.0372073	-0.145844	-0.109997	-0.0237341	0.372146	0.241613	0.157357	0.292021	0.114079	0.0508145	0.374931	0.262564	-0.65469	0.187871	-0.0421672	0.50632	0.33509	-0.16236	No change
2,6-Dimethoxyquinone	Quinones	O=C1C=C(OC)C(=O)C(OC)=C1	C8H8O4	168.042	167.036	167.036	1375.34	1.6378	[M-H]-	1.02108e+07	6.14526e+06	NA	NA	NA	NA	9.39592e+06	9.37808e+06	1.47842e+07	1.11753e+07	1.63828e+07	NA	2.4801e+07	1.7442e+07	1.18386e+07	1.52382e+07	NA	1.33341e+07	0.131506	-0.0793992	-0.73434	-0.66787	-0.743573	-0.842606	0.188429	0.274021	0.421076	0.274793	0.464166	-0.622188	0.653827	0.525311	0.343322	0.438372	-0.662059	0.273841	0.29746	0.71358	0.095386	No change
2,6-Dimethylpyridine	Alkaloids	CC1=CC=CC(C)=N1	C7H9N	107.073	108.081	108.081	74.5012	2.06006	[M+H]+	3.02403e+07	2.33576e+07	9.57862e+06	2.08903e+07	2.82779e+07	2.5048e+07	1.96622e+07	2.2746e+07	2.05807e+07	2.69198e+07	1.79893e+07	2.60509e+07	2.62083e+07	1.99652e+07	1.95646e+07	2.11108e+07	3.89064e+07	2.94019e+07	0.0100131	-0.0942976	-0.427724	-0.0497927	0.00860258	0.125833	-0.0921055	0.0504912	-0.0425256	0.0595031	-0.0951988	0.0836171	0.0784262	-0.0164838	-0.0500734	-0.016951	0.24129	0.0221345	0.1531	0.38866	0.0490935	No change
2,6-di-tert-Butylphenol	Miscellaneous	CC(C)(C)C1=CC=CC(=C1O)C(C)(C)C	C14H22O	206.167	207.175	207.175	651.202	1.64337	[M+H]+	651214	1.56521e+06	2.19705e+06	1.92436e+06	1.86688e+06	1.20337e+06	1.74802e+06	1.02524e+06	2.37605e+06	2.93902e+06	2.93104e+06	1.87098e+06	524430	1.3491e+06	869107	1.17506e+06	2.13521e+06	916000	-0.55802	-0.121135	0.0899476	0.0925451	0.00556435	-0.182973	0.0369926	-0.0923268	0.210663	0.246338	0.290776	0.125319	-0.403277	0.017487	-0.194301	-0.0574065	0.141988	-0.359844	0.8696	0.024859	-0.278852	No change
2,8-Dihydroxy-5,5,8-trimethyl-11-oxatetracyclo[7.3.1.0~1,9~.0~3,7~]tridecan-10-one	Terpenoids	CC1(C)CC2C(O)C34COC(=O)C3(C4)C(C)(O)C2C1	C15H22O4	266.152	267.157	267.157	568.95	1.04875	[M+H]+	NA	383977	NA	372119	NA	1.60568e+06	NA	951444	379285	256508	327729	NA	NA	NA	NA	NA	NA	987180	-0.70972	0.126336	-0.648877	0.25207	-0.656865	0.123181	-0.636991	0.757026	0.386885	0.00121996	0.197263	-0.615865	-0.607002	-0.555273	-0.585455	-0.499944	-0.629386	0.557056	1.2524	0.20437	-0.40159	No change
2-[1-[1-hydroxy-10,13-dimethyl-3-[3,4,5-trihydroxy-6-[[3,4,5-trihydroxy-6-(hydroxymethyl)oxan-2-yl]oxymethyl]oxan-2-yl]oxy-2,3,4,7,8,9,11,12,14,15,16,17-dodecahydro-1H-cyclopenta[a]phenanthren-17-yl]ethyl]-4,5-dimethyl-2,3-dihydropyran-6-one	Terpenoids	CC(C1C\C(=C(\C)C(=O)O1)C)C2CCC3C4C\C=C5\CC(CC(O)C5(C)C4CCC23C)OC6OC(COC7OC(CO)C(O)C(O)C7O)C(O)C(O)C6O	C40H62O14	766.414	767.414	767.414	382.898	2.03941	[M+H]+	1.33105e+06	1.09363e+06	NA	NA	NA	NA	NA	NA	NA	535791	NA	NA	NA	NA	NA	NA	NA	2.17721e+06	0.464199	0.406274	-0.514001	-0.493899	-0.530616	0.591685	-0.491547	-0.346944	-0.324259	0.15354	-0.508683	-0.452358	-0.430727	-0.368658	-0.421177	-0.295923	-0.48653	0.723965	0.35925	0.60315	0.1152	No change
2-AMINOPHENOL	Benzene and substituted derivatives	Oc1ccccc1N	C6H7NO	109.053	108.046	108.046	18.1312	5.16936	[M-H]-	NA	NA	126727	NA	NA	NA	126816	NA	276516	166903	NA	88049.6	96331.1	NA	129476	NA	NA	NA	-0.421503	-0.409333	0.45219	-0.396326	-0.408209	-0.425786	0.483218	-0.370592	0.977773	0.515527	-0.399453	0.345443	0.408912	-0.375788	0.568832	-0.358435	-0.392614	-0.426295	1.1057	0.24849	-0.35455	No change
2-Cyclohexen-1-one, 4-hydroxy-4-(3-hydroxybutyl)-3,5,5-trimethyl-	Miscellaneous	CC(O)CCC1(O)\C(=C/C(=O)CC1(C)C)C	C13H22O3	226.157	209.154	209.154	701.072	1.02595	[M+H]+	755688	818535	820176	829708	845190	928967	583970	804124	952447	483765	733528	679384	680191	838789	861735	949360	932292	694225	-0.12989	-0.0558801	0.0119451	0.0833043	0.0146778	-0.158701	-0.0808779	0.163929	0.202105	-0.226504	0.0391669	0.0453328	0.065117	0.175475	0.158847	0.214253	0.139683	-0.137358	0.24577	0.36515	0.0788108	No change
2H-Cyclohepta[b]furan-2-one, 3,3a,4,7,8,8a-hexahydro-6-(3-hydroxybutyl)-7-methyl-3-methylene-	Miscellaneous	CC(O)CC\C1=C\CC2C(CC1C)OC(=O)C2=C	C15H22O3	250.157	233.151	233.151	1148.26	2.06319	[M+H]+	NA	NA	2.49769e+07	NA	6.03834e+06	NA	NA	NA	NA	NA	NA	NA	NA	NA	NA	NA	NA	NA	-0.211408	-0.178262	1.2191	-0.0488121	0.572675	-0.224433	-0.0625161	0.0345806	-0.00249285	-0.0961091	-0.0368923	-0.00332255	0.0166582	0.0310586	0.00648619	0.0127952	-0.0438424	-0.173316	0.0086237	0.94166	0.00276534	No change
2-METHYLMALEATE	Fatty Acyls	CC(=CC(=O)O)C(=O)O	C5H6O4	130.027	129.019	129.019	37.2709	2.20072	[M-H]-	8.12836e+06	1.41623e+07	2.11167e+07	1.39096e+07	1.52475e+07	7.33431e+06	1.49012e+07	8.05397e+06	1.75788e+07	1.01398e+07	1.58926e+07	1.55481e+07	1.23892e+07	1.56734e+07	1.60349e+07	1.61584e+07	5.54868e+06	7.04161e+06	-0.26779	-0.00738707	0.224188	0.0791256	0.0503485	0.0435837	0.0944634	-0.0888749	0.195122	-0.0622659	0.15798	0.170265	0.0764538	0.180451	0.168101	0.169817	-0.309221	-0.300754	0.25044	0.47911	-0.080307	No change
2-Naphthaleneacetic acid, decahydro-8-hydroxy-4a,8-dimethyl-alpha-methylene-	Terpenoids	CC1(O)CCCC2(C)CCC(CC12)C(=C)C(O)=O	C15H24O3	252.173	275.157	275.157	661.948	16.6078	[M+H]+	NA	NA	NA	NA	NA	NA	NA	NA	NA	NA	NA	NA	NA	291482	NA	NA	NA	NA	-0.232116	-0.195435	-0.164769	-0.154663	-0.175933	-0.24534	-0.151354	-0.0522732	-0.0495151	-0.204054	-0.163072	-0.128616	-0.119437	0.69491	-0.0988208	-0.00597498	-0.145127	-0.251459	0.42774	0.35868	0.137162	No change
3,12-dihydroxy-4,6a,6b,11,12,14b-hexamethyl-1,2,3,4a,5,6,7,8,9,10,11,12a,14,14a-tetradecahydropicene-4,8a-dicarboxylic acid	Terpenoids	O=C(O)C12CCC(C)C(O)(C)C2C3=CCC4C5(C)CCC(O)C(C(=O)O)(C)C5CCC4(C)C3(C)CC1	C30H46O6	502.329	501.322	501.322	628.702	0.109624	[M-H]-	2.1436e+06	1.44068e+07	1.23368e+06	2.12216e+07	2.92563e+06	4.95107e+06	8.42334e+06	1.00072e+07	1.24682e+07	1.28277e+07	1.68835e+07	1.11078e+07	5.88583e+06	4.05632e+06	1.0356e+07	4.61192e+06	6.60883e+06	1.02871e+07	-0.492754	0.378514	-0.649894	0.639678	-0.282994	-0.893862	0.22443	0.385946	0.429366	0.415991	0.559797	0.400886	0.146481	-0.00938082	0.368283	0.0160564	0.145369	0.242613	0.78326	0.006026	-0.251165	No change
3,4,5-trimethoxycinnamic acid	Phenylpropanoids	O=C(O)C=CC1=CC(OC)=C(OC)C(OC)=C1	C12H14O5	238.084	256.116	256.116	208.118	1.71858	[M+H]+	1.32045e+06	1.08192e+06	1.10924e+06	1.40467e+06	1.73241e+06	2.31463e+06	1.44287e+06	1.14348e+06	1.58045e+06	962391	1.29264e+06	853496	1.13701e+06	274950	514500	186228	721899	3.60557e+06	-0.162399	-0.221131	-0.146807	0.0225104	0.0381626	-0.0869712	0.0194843	0.0188602	0.110947	-0.192536	0.00109428	-0.145586	-0.0031406	-0.571525	-0.352941	-0.681771	-0.264756	0.33258	0.70365	0.18831	-0.225636	No change
3,4-Dicaffeoylquinic acids	Phenylpropanoids	O=C(OC1CC(O)(C(=O)O)CC(O)C1OC(=O)C=CC2=CC=C(O)C(O)=C2)C=CC3=CC=C(O)C(O)=C3	C25H24O12	516.127	539.112	539.112	630.477	0.380263	[M+H]+	838598	2.68673e+06	1.31484e+06	2.10784e+06	2.28048e+06	253849	1.71021e+06	1.38485e+06	NA	2.10045e+06	NA	1.03073e+06	2.00715e+06	5.79976e+06	2.70119e+06	3.42132e+06	3.95854e+06	1.21078e+06	-0.0786118	0.48016	0.220987	0.490536	0.449637	-0.266419	0.386639	0.391501	-1.08759	0.454638	-1.18343	0.229083	0.535147	0.984668	0.648153	0.73733	0.763852	0.127858	2.3941	0.047137	0.767694	Up
3,5,5-Trimethyl-4-[3-[3,4,5-trihydroxy-6-(hydroxymethyl)oxan-2-yl]oxybut-1-enyl]cyclohex-2-en-1-one	Miscellaneous	O=C2C=C(C)C(C=CC(OC1OC(CO)C(O)C(O)C1(O))C)C(C)(C)C2	C19H30O7	370.199	415.198	415.198	498.638	0.577594	[M-H]-	441781	642666	524940	330194	770085	457069	381255	221944	NA	584290	281739	282578	310444	994418	452938	496582	378675	342594	0.0031477	0.216273	0.199508	0.0586424	0.356709	-0.35449	0.119338	0.0327064	-0.805556	0.247397	-0.0134436	0.0463262	0.115189	0.632403	0.266789	0.34853	0.125576	-0.0957294	0.91788	0.14013	0.294332	No change
3,5-Dimethoxy-4-hydroxybenzaldehyde	Phenols	COC1=CC(=CC(=C1O)OC)C=O	C9H10O4	182.058	183.065	183.065	105.393	2.60778	[M+H]+	1.67133e+06	NA	NA	713665	3.60259e+06	1.33307e+06	838001	1.86794e+06	NA	988915	925373	1.30632e+06	924837	864960	2.19869e+06	1.67064e+06	NA	1.58764e+06	0.303809	-0.727502	-0.659233	0.0849546	0.715842	-0.800687	0.142565	0.582872	-0.447846	0.178535	0.213789	0.397231	0.267071	0.256881	0.626312	0.509646	-0.618887	0.316972	0.15117	0.83653	0.0484747	No change
3,8-dihydroxy-3,8-dimethyl-5-propan-2-ylidene-1,2,3a,4,7,8a-hexahydroazulen-6-one	Terpenoids	O=C1C(=C(C)C)CC2C(CCC2(O)C)C(O)(C)C1	C15H24O3	252.173	275.162	275.162	702.062	0.556149	[M+H]+	NA	NA	NA	185554	290978	891633	NA	210247	538824	NA	245247	NA	159790	NA	NA	NA	110039	474793	-0.939855	-0.921865	-0.92134	0.0450461	0.178216	0.632762	-0.908918	0.251535	0.617201	-0.93225	0.164309	-0.898035	0.0592947	-0.87085	-0.881619	-0.84548	-0.181792	0.301138	0.37066	0.74815	-0.118858	No change
3-[(1R,3S,5S,10R,11R,13R,14S,17R)-1,5,11,14-tetrahydroxy-10-(hydroxymethyl)-13-methyl-3-[(2R,3S,4S,5R,6R)-3,4,5-trihydroxy-6-methyloxan-2-yl]oxy-2,3,4,6,7,8,9,11,12,15,16,17-dodecahydro-1H-cyclopenta[a]phenanthren-17-yl]-2H-furan-5-one	Terpenoids	O=C1OCC(=C1)C2CCC3(O)C4CCC5(O)CC(OC6OC(C)C(O)C(O)C6O)CC(O)C5(CO)C4C(O)CC23C	C29H44O12	584.283	583.274	583.274	223.679	0.249982	[M-H]-	201795	109269	NA	340623	819915	631573	373971	479623	NA	305774	381133	303302	517456	542185	435410	509473	495580	460835	-0.269309	-0.446513	-1.22584	0.138806	0.449972	-0.62489	0.176306	0.404575	-1.19817	0.00911259	0.193073	0.142957	0.397617	0.44709	0.316387	0.423512	0.308536	0.112735	1.184	0.14709	0.37967	No change
3-[(Carboxycarbonyl)amino]-L-alanine	Alkaloids	C(C(C(=O)O)N)NC(=O)C(=O)O	C5H8N2O5	176.043	174.956	174.956	31.1615	0.411341	[M-H]-	1.03943e+08	8.97154e+07	1.00206e+08	1.06629e+08	1.02678e+08	1.08152e+08	9.92343e+07	9.40113e+07	116449025	9.69299e+07	105792801	9.98476e+07	9.83017e+07	7.58354e+07	9.64966e+07	8.44321e+07	8.89971e+07	1.06144e+08	-0.0584003	-0.0949434	0.00246651	0.0593306	-0.0344161	-0.0691667	-2.38e-05	0.0383888	0.101083	-0.0130364	0.0800173	0.057255	0.0223624	-0.0493554	0.0353884	-0.0253523	-0.00246539	-0.0226078	0.1589	0.045938	-0.0509523	No change
3-[14-hydroxy-3-[3-hydroxy-4-methoxy-6-methyl-5-[3,4,5-trihydroxy-6-[[3,4,5-trihydroxy-6-(hydroxymethyl)oxan-2-yl]oxymethyl]oxan-2-yl]oxyoxan-2-yl]oxy-10,13-dimethyl-1,2,3,4,5,6,7,8,9,11,12,15,16,17-tetradecahydrocyclopenta[a]phenanthren-17-yl]-2H-furan-5-one	Terpenoids	COC1C(O)C(OC2CCC3(C)C(CCC4C3CCC5(C)C(CCC45O)C6=CC(=O)OC6)C2)OC(C)C1OC7OC(COC8OC(CO)C(O)C(O)C8O)C(O)C(O)C7O	C42H66O18	858.425	876.456	876.456	385.204	1.45105	[M+H]+	9.16238e+06	8.53285e+06	NA	4.36808e+06	6.82425e+06	4.92781e+06	4.86538e+06	3.34825e+06	NA	5.24401e+06	7.19916e+06	6.58596e+06	3.59053e+06	NA	3.87462e+06	NA	NA	731194	0.650596	0.632387	-1.07522	0.441682	0.565229	0.819933	0.472591	0.401158	-0.863292	0.506894	0.673667	0.662837	0.42299	-0.90653	0.439627	-0.845297	-1.03402	-0.46913	2.207	0.079727	-0.707703	No change
3-{(E)-2-[(1R,4aS,5R,6R,8aR)-6-Hydroxy-5-(hydroxymethyl)-5,8a-dimethyl-2-methylenedecahydro-1-naphthalenyl]vinyl}-2(5H)-furanone	Terpenoids	C[C@@]1(CO)[C@H](O)CC[C@]2(C)[C@@H]1CCC(=C)[C@H]2\C=C\C3=C\COC3=O	C20H28O4	332.199	333.206	333.206	605.854	6.83239	[M+H]+	NA	NA	NA	NA	NA	NA	NA	NA	NA	NA	NA	NA	NA	NA	NA	NA	219624	264350	-0.16291	-0.129162	-0.110864	-0.0993638	-0.114253	-0.173185	-0.0982205	-0.0143639	-0.019623	-0.142285	-0.102514	-0.0793259	-0.0709223	-0.0241647	-0.0505022	0.0248283	0.633695	0.529416	0.77894	0.087578	0.24978	No change
3-Aminoisobutyric acid	Amino acid derivatives	CC(CN)C(=O)O	C4H9NO2	103.063	104.071	104.071	275.121	4.12666	[M+H]+	NA	435414	NA	751204	NA	407791	NA	NA	NA	NA	NA	NA	NA	NA	416195	408482	NA	NA	-0.296767	0.41819	-0.209212	0.797354	-0.225988	-0.311014	-0.195739	-0.0717943	-0.0558178	-0.258132	-0.211346	-0.165921	-0.151367	-0.09	0.605272	0.650639	-0.189486	-0.316274	0.76275	0.19838	0.244589	No change
3-Epilupeol	Terpenoids	OC1CCC2(C)C(CCC3(C)C2CCC4C5C(C(=C)C)CCC5(C)CCC43C)C1(C)C	C30H50O	426.386	465.345	465.345	660.662	0.759468	[M+H]+	2.66043e+06	3.80578e+06	5.38945e+06	2.35434e+06	3.1554e+06	2.20837e+06	2.55571e+06	1.755e+06	6.7268e+06	2.17361e+06	2.93629e+06	1.75162e+06	2.12903e+06	2.52324e+06	2.04882e+06	2.89508e+06	3.36526e+06	4.36489e+06	-0.24769	-0.0603455	0.145376	-0.158784	-0.104919	-0.154825	-0.138909	-0.206973	0.310595	-0.227318	-0.0459597	-0.241202	-0.136232	-0.0637578	-0.165075	-0.0287642	-0.0026817	0.0130902	0.086459	0.76602	0.0277244	No change
3-Formylindole	Alkaloids	c1ccc2c(c1)c(c[nH]2)C=O	C9H7NO	145.053	146.06	146.06	149.678	1.49308	[M+H]+	1.96861e+08	1.82133e+08	2.42594e+08	2.65733e+08	4.88943e+08	3.24824e+08	2.61091e+08	2.71374e+08	8.38064e+07	1.81271e+08	2.19683e+08	2.33123e+08	3.5301e+08	2.3527e+08	338483803	2.35899e+08	1.65299e+08	2.95485e+08	-0.138739	-0.143224	0.0246841	0.0717305	0.279055	-0.267885	0.0598179	0.135496	-0.391351	-0.087535	0.0548718	0.0740168	0.199193	0.0703881	0.196719	0.0740168	-0.103235	0.059017	0.33824	0.26149	0.108464	No change
3-Hydroxy-5-isopropylidene-3,8-dimethyl-2,3,3a,4,5,8a-hexahydro-6(1H)-azulenone	Terpenoids	CC(C)=C1CC2C(CCC2(C)O)\C(=C/C1=O)C	C15H22O2	234.162	217.159	217.159	624.448	0.0463816	[M+H]+	NA	NA	NA	NA	NA	NA	NA	264242	NA	NA	NA	NA	NA	NA	254483	NA	NA	NA	-0.142355	-0.106365	-0.0819959	-0.0717409	-0.0894735	-0.153792	-0.0701711	0.814567	0.0212353	-0.118153	-0.0779142	-0.0490876	-0.0398555	0.0111457	0.731204	0.065879	-0.0624469	-0.159908	0.013275	0.9832	0.00425693	No change
3-hydroxybenzoic acid	Benzene and substituted derivatives	O=C(O)c1cccc(O)c1	C7H6O3	138.032	137.036	137.036	1022.51	78.3289	[M-H]-	3.4722e+06	2.26389e+06	NA	2.87546e+06	1.61588e+06	NA	2.72664e+06	4.76324e+06	NA	NA	615781	2.32938e+06	2.03101e+06	2.09774e+06	2.81581e+06	3.0964e+06	1.79229e+06	NA	0.479825	0.31238	-0.877266	0.535191	0.210237	-1.00724	0.495607	0.82085	-0.673546	-0.932195	-0.127189	0.489391	0.450401	0.469044	0.576569	0.604189	0.334138	-1.00965	0.70258	0.56982	0.225295	No change
3-Methoxycinnamic acid	Phenylpropanoids	COC1=CC=CC(\C=C\C(O)=O)=C1	C10H10O3	178.063	179.076	179.076	76.6694	27.6329	[M+H]+	NA	NA	NA	NA	NA	160810	NA	NA	NA	NA	NA	NA	NA	NA	NA	NA	NA	NA	-0.161099	-0.132687	-0.125206	-0.109691	-0.123105	-0.170037	-0.111381	-0.0426737	-0.0519707	-0.146776	-0.11469	-0.0963754	-0.0868585	-0.049051	-0.0677473	-0.0116803	-0.0983753	-0.172236	0.040498	0.64615	0.0129863	No change
3-METHYGLUTARIC ACID	Fatty Acyls	O=C(O)CC(C)CC(=O)O	C6H10O4	146.058	145.051	145.051	59.7192	1.97628	[M-H]-	538198	NA	695647	2.15358e+06	NA	NA	NA	1.14827e+06	NA	741575	NA	NA	NA	NA	1.81081e+06	NA	733517	NA	0.210688	-0.40131	0.44015	0.998488	-0.36064	-0.465712	-0.321054	0.811366	-0.153275	0.474167	-0.338559	-0.282279	-0.260262	-0.198181	0.976012	-0.125582	0.533215	-0.468565	0.13839	0.88622	0.0443783	No change
3-O-Acetyldiosgenin	Terpenoids	CC(=O)OC1CC[C@@]2(C)C(=CCC3C4CC5O[C@]6(CCC(C)CO6)C(C)C5[C@@]4(C)CCC32)C1	C29H44O4	456.324	457.332	457.332	722.48	0.727005	[M+H]+	NA	NA	NA	NA	218780	166164	NA	NA	NA	681582	NA	NA	NA	308368	325669	NA	NA	NA	-0.486256	-0.456253	-0.447901	-0.433013	0.353987	-0.494625	-0.433013	-0.364038	-0.372134	0.855773	-0.437234	-0.419676	-0.409305	0.687565	0.661703	-0.331797	-0.421117	-0.497227	0.44706	0.65606	0.143358	No change
3-phenyllactic acid	Carbonyl	O=C(O)C(O)CC=1C=CC=CC1	C9H10O3	166.063	165.056	165.056	313.141	2.46222	[M-H]-	3.30746e+06	5.16509e+06	3.97639e+06	5.81541e+06	5.38735e+06	5.13619e+06	4.19004e+06	6.69386e+06	3.49015e+06	4.45885e+06	2.50872e+06	4.32533e+06	3.44022e+06	3.60917e+06	4.21435e+06	3.90396e+06	3.07787e+06	5.05123e+06	-0.206647	0.013377	-0.049376	0.170204	0.0684983	-0.125408	0.013377	0.300501	-0.0242668	0.0373387	-0.17171	0.0914764	0.00929286	0.0258144	0.0790047	0.0374172	-0.0984727	0.0181257	0.091235	0.67508	-0.0292558	No change
4-[(2R,3R)-3-[(3,4-dimethoxyphenyl)methyl]-4-methoxy-2-(methoxymethyl)butyl]-1,2-dimethoxybenzene	Phenylpropanoids	COC[C@H](CC1=CC=C(OC)C(OC)=C1)[C@H](COC)CC2=CC=C(OC)C(OC)=C2	C24H34O6	418.236	419.243	419.243	588.015	0.393803	[M+H]+	NA	260714	NA	NA	NA	NA	NA	NA	1.30103e+06	209735	372607	NA	NA	NA	NA	NA	NA	NA	-0.410192	0.340384	-0.360101	-0.348067	-0.361766	-0.420001	-0.346789	-0.266296	1.22869	0.289397	0.636738	-0.329117	-0.320939	-0.274519	-0.300087	-0.228022	-0.337355	-0.425526	1.6107	0.077951	-0.516511	No change
4-[1-(1,3-benzodioxol-5-yl)propan-2-yl]-4,5-dimethoxy-2-prop-2-enylcyclohexa-2,5-dien-1-one	Miscellaneous	COC1=CC(=O)C(CC=C)=CC1(OC)C(C)CC2=CC=C3OCOC3=C2	C21H24O5	356.162	339.155	339.155	641.974	0.758345	[M+H]+	849196	702959	472571	725079	768191	785165	525357	620974	494907	668847	684672	591949	657386	834358	510438	779158	732866	714601	0.0660729	0.0158254	-0.0891103	0.165369	0.113411	-0.0647571	0.016739	0.200255	0.102867	0.0688976	0.15074	0.127464	0.192087	0.315016	0.075784	0.278261	0.174521	0.0185967	0.2013	0.25417	0.0645507	No change
4-[2-[(1R,4aS,5R,6R,8aS)-6-hydroxy-5-(hydroxymethyl)-5,8a-dimethyl-2-methylidene-3,4,4a,6,7,8-hexahydro-1H-naphthalen-1-yl]-1-hydroxyethyl]-2H-furan-5-one	Terpenoids	O=C1OCC=C1C(O)CC2C(=C)CCC3C(C)(CO)C(O)CCC23C	C20H30O5	350.209	351.215	351.215	562.115	0.406452	[M+H]+	171488	NA	NA	NA	NA	972342	NA	706426	NA	NA	NA	NA	NA	NA	482950	5.213e+06	NA	507641	0.224063	-0.360545	-0.351625	-0.338039	-0.350806	-0.399986	-0.337438	1.11356	-0.273955	-0.376067	-0.341134	-0.323679	-0.312962	-0.272686	0.9132	1.91083	-0.325324	0.713221	1.645	0.26042	0.527498	No change
4-AMINOBUTANOATE	Amino acid derivatives	C(CC(=O)O)CN	C4H9NO2	103.063	104.071	104.071	208.223	4.1368	[M+H]+	3.96265e+06	3.2712e+06	3.57052e+06	4.95752e+06	3.77905e+06	5.83733e+06	3.91608e+06	3.96294e+06	4.34645e+06	3.6614e+06	4.40362e+06	4.61062e+06	4.12791e+06	NA	1.19852e+06	NA	2.41746e+06	6.69447e+06	-0.0799304	-0.140715	-0.0497842	0.144962	-0.0373735	0.137138	0.0312032	0.123776	0.115103	-0.00579553	0.117254	0.164566	0.132851	-1.04432	-0.40616	-1.00774	-0.157146	0.188688	1.4761	0.059837	-0.473322	No change
4-Guanidinobutyric acid	Organic acids and derivatives	O=C(O)CCCNC(=N)N	C5H11N3O2	145.085	146.092	146.092	49.244	3.41234	[M+H]+	1.09164e+07	1.0413e+07	1.04007e+07	1.16493e+07	1.29909e+07	2.31054e+07	1.09606e+07	1.15467e+07	1.22625e+07	5.90603e+06	7.50111e+06	6.20861e+06	1.26654e+07	4.27895e+06	4.75782e+06	4.80031e+06	5.21755e+06	2.13314e+07	-0.053551	-0.0582421	-0.0032781	0.0836897	0.0620393	-0.226244	0.0424937	0.152251	0.126644	-0.221337	-0.0888807	-0.14029	0.16668	-0.281066	-0.253846	-0.262869	-0.255465	0.268973	0.25388	0.51154	-0.0814121	No change
4H-Pyran-4-one, 3-(beta-D-glucopyranosyloxy)-2-methyl-	Phenols	CC/1=C(O[C@@H]2O[C@H](CO)[C@@H](O)[C@H](O)[C@H]2O)/C(=O)/C=C\O1	C12H16O8	288.085	311.074	311.074	67.5327	1.07386	[M+H]+	NA	NA	NA	NA	2.69284e+06	NA	NA	NA	NA	NA	NA	NA	NA	NA	NA	NA	NA	NA	-0.21248	-0.168006	-0.109169	-0.0889639	1.24777	-0.232631	-0.0857611	0.0591745	0.0833619	-0.163749	-0.102841	-0.0464854	-0.0243647	0.0380895	-0.0145054	0.109569	-0.0813152	-0.235538	0.025071	0.8995	0.00803946	No change
4-hydroxybenzaldehyde	Phenols	O=Cc1ccc(O)cc1	C7H6O2	122.037	121.03	121.03	1784.16	3.07771	[M-H]-	NA	NA	NA	NA	NA	NA	NA	NA	4.48577e+06	NA	NA	NA	NA	NA	NA	NA	NA	NA	-0.238908	-0.203602	-0.136696	-0.0704088	-0.148291	-0.255261	-0.0850289	0.0213468	0.659306	-0.124024	-0.0571526	-0.0216141	-0.00240367	0.0152675	-0.0119951	0.00475401	-0.0663064	-0.202083	0.34075	0.40311	-0.109267	No change
4-Hydroxybenzoic acid	Phenols	C1=CC(=CC=C1C(=O)O)O	C7H6O3	138.032	137.024	137.024	392.732	2.38822	[M-H]-	NA	NA	6.80341e+06	NA	9.37801e+06	1.02846e+07	NA	9.33466e+06	NA	NA	NA	NA	7.76071e+06	NA	7.62797e+06	NA	NA	1.30192e+07	-0.538185	-0.496595	0.696787	-0.35974	0.811596	-0.554623	-0.364036	0.951154	-0.256105	-0.425288	-0.34887	-0.303785	0.855434	-0.254434	0.834629	-0.252506	-0.351936	0.942634	1.3102	0.24365	0.420125	No change
4-Hydroxyphenyllactic acid	Phenylpropanoids	O=C(O)C(O)CC1=CC=C(O)C=C1	C9H10O4	182.058	181.051	181.051	145.591	2.1033	[M-H]-	2.57911e+07	2.25507e+07	2.12664e+07	2.35905e+07	3.58e+07	1.91614e+07	2.20842e+07	2.29412e+07	1.78712e+07	1.90906e+07	2.1963e+07	2.09271e+07	2.38278e+07	1.97258e+07	3.31189e+07	1.37562e+07	1.70103e+07	3.68056e+07	-0.0220505	-0.0722327	-0.0402907	0.0381247	0.14856	-0.0782904	-0.0031747	0.0921427	-0.0656352	-0.0560109	0.0298606	0.0320599	0.0743364	0.0154813	0.220462	-0.168239	-0.0827679	0.158293	0.097881	0.63649	0.0313871	No change
4-Hydroxyphenylpyruvic acid	Amino acid derivatives	O=C(O)C(=O)CC1=CC=C(O)C=C1	C9H8O4	180.042	179.035	179.035	405.702	1.45344	[M-H]-	NA	NA	2.3337e+06	3.93461e+06	NA	3.02472e+06	2.57577e+06	1.36846e+06	NA	NA	692476	2.25139e+06	3.329e+06	928906	NA	NA	1.59928e+06	7.38898e+06	-0.79236	-0.742615	0.537645	0.820925	-0.691886	-0.814292	0.623376	0.448942	-0.464856	-0.729716	0.0799588	0.62814	0.814713	0.283396	-0.563535	-0.445523	0.438333	1.0029	0.49088	0.66566	0.157407	No change
4-Methoxyphenylacetic acid	Phenolic acids	COC1=CC=C(C=C1)CC(=O)O	C9H10O3	166.063	165.055	165.055	364.143	3.23374	[M-H]-	NA	NA	224056	NA	NA	NA	636096	NA	NA	466966	NA	NA	266818	NA	NA	428982	NA	478579	-0.311572	-0.276916	0.434901	-0.246031	-0.2623	-0.321537	0.93263	-0.160081	-0.165271	0.734608	-0.249869	-0.226264	0.644158	-0.170993	-0.197003	0.887194	-0.237391	0.657578	0.37307	0.70318	0.119632	No change
4-Methyl-6,7-dihydroxycoumarin	Phenylpropanoids	CC1=CC(=O)OC2=CC(=C(C=C12)O)O	C10H8O4	192.042	191.035	191.035	645.416	0.306724	[M-H]-	NA	508186	368656	NA	320925	NA	NA	NA	NA	NA	289709	NA	NA	NA	NA	NA	NA	NA	-0.214883	0.697093	0.632622	-0.137704	0.565814	-0.228148	-0.134721	-0.0358021	-0.032936	-0.186678	0.587282	-0.111836	-0.102817	-0.0491733	-0.0818557	0.0107091	-0.127874	-0.233814	0.3483	0.3809	-0.111689	No change
4-Nitrophenol	Phenols	Oc(c1)ccc(c1)[N+1]([O-1])=O	C6H5NO3	139.027	138.02	138.02	383.583	2.22043	[M-H]-	NA	9.66322e+06	9.05344e+06	NA	NA	NA	NA	NA	NA	NA	NA	NA	NA	8.23816e+06	7.85651e+06	1.15015e+07	9.88844e+06	8.86482e+06	-0.445782	0.403685	0.429902	-0.293261	-0.367345	0.464351	-0.306008	-0.211254	-0.252661	-0.332529	-0.275897	-0.246927	-0.225158	0.487965	0.452164	0.600722	0.522574	0.376687	1.996	0.00042311	0.640038	Up
5,15-Diacetyl-3-benzoyllathyrol	Diterpenoids	CC1CC2(C(C1OC(=O)C3=CC=CC=C3)C(C(=C)CCC4C(C4(C)C)C=C(C2=O)C)OC(=O)C)OC(=O)C	C31H38O7	522.262	523.262	523.262	721.435	13.7871	[M+H]+	1.39723e+07	1.04953e+07	7.94746e+06	1.23764e+07	1.20749e+07	1.14409e+07	1.80868e+07	1.12167e+07	6.73643e+06	1.14718e+07	1.27434e+07	9.46394e+06	1.09701e+07	7.61937e+06	8.37312e+06	8.73066e+06	8.9079e+06	1.20426e+07	0.100096	-0.00838471	-0.079955	0.157579	0.0779816	0.117234	0.301839	0.184905	-0.0848884	0.119697	0.187991	0.0841919	0.156175	0.00502234	0.026804	0.0348604	0.0301039	0.0614548	0.24912	0.19412	-0.0798858	No change
5,6-Dihydrouracil	Nucleotides and derivatives	O=C(C1)NC(=O)NC1	C4H6N2O2	114.043	115.05	115.05	1595.89	1.99491	[M+H]+	4.24709e+07	NA	NA	NA	NA	NA	3.19857e+07	NA	NA	2.15963e+07	NA	NA	NA	NA	1.66899e+07	NA	NA	NA	0.912799	-0.406652	-0.347306	-0.286039	-0.360092	-0.442374	0.877001	-0.209963	-0.255925	0.723101	-0.269189	-0.241417	-0.220205	-0.214971	0.641112	-0.235388	-0.282139	-0.397527	0.69268	0.42941	-0.222121	No change
5,9-dihydroxy-5,7,7-trimethyl-4,5a,6,8,8a,9-hexahydro-1H-azuleno[5,6-c]furan-3-one	Terpenoids	O=C1OCC2=C1CC(O)(C)C3CC(C)(C)CC3C2O	C15H22O4	266.152	289.141	289.141	614.214	1.36851	[M+H]+	NA	NA	NA	NA	NA	389706	NA	NA	94977.5	223663	NA	NA	NA	NA	NA	NA	NA	NA	-0.396409	-0.382927	-0.382301	-0.369038	-0.381256	1.00841	-0.372517	-0.338846	0.500394	0.639809	-0.37157	-0.36231	-0.362043	-0.344498	-0.353776	-0.324735	-0.362579	-0.402593	0.95904	0.15055	-0.307531	No change
5,9-dimethyltetracyclo[11.2.1.0?,??.0?,?]hexadecane-5,14-dicarboxylic acid	Terpenoids	O=C(O)C1CC23CCC4C(C(=O)O)(C)CCCC4(C)C3CCC1C2	C20H30O4	334.214	352.246	352.246	500.654	1.51707	[M+H]+	208175	551684	NA	NA	1.99902e+06	NA	476688	147957	NA	288376	NA	NA	NA	NA	151925	329354	NA	599539	0.0403768	0.509593	-0.670575	-0.654819	1.13883	0.169817	0.579448	0.223984	-0.601343	0.279037	-0.658459	-0.642832	-0.633395	-0.598881	0.160978	0.562497	-0.643047	0.540295	0.10843	0.91865	0.0347689	No change
5-Methoxyflavanone	Flavonoids	COC1=CC=CC2=C1C(=O)CC(O2)C3=CC=CC=C3	C16H14O3	254.094	255.102	255.102	465.002	1.79738	[M+H]+	398620	NA	NA	NA	205623	758762	NA	NA	1.00648e+06	275069	182060	NA	NA	NA	NA	NA	385848	617470	0.227564	-0.681232	-0.670756	-0.657215	0.0635844	-0.721457	-0.655875	-0.582994	0.880082	0.166221	0.0615793	-0.641799	-0.631446	-0.588746	-0.61125	-0.54791	0.406096	0.462726	0.38344	0.71883	-0.122958	No change
5-OXO-D-PROLINE	Amino acid derivatives	C1CC(=O)NC1C(=O)O	C5H7NO3	129.043	128.035	128.035	37.4355	2.74891	[M-H]-	1.19305e+07	1.44201e+07	1.65839e+07	1.62352e+07	1.47631e+07	1.18206e+07	2.03636e+07	1.11781e+07	2.05409e+07	1.02112e+07	1.92321e+07	1.4499e+07	2.15455e+07	1.59743e+07	1.51202e+07	1.61722e+07	1.31565e+07	2.43449e+07	-0.217851	-0.121489	-0.00251301	0.0237652	-0.0863536	-0.280974	0.107408	-0.0676072	0.138369	-0.181943	0.116863	0.0163656	0.177151	0.0659116	0.0232686	0.0472522	-0.0552821	0.123717	0.13127	0.50659	0.0420939	No change
6-Gingerol	Phenols	CCCCCC(CC(=O)CCC1=CC(=C(C=C1)O)OC)O	C17H26O4	294.183	293.176	293.176	642.024	0.689349	[M-H]-	1.74368e+08	2.44249e+08	1.57141e+08	1.38856e+08	1.76413e+08	1.71339e+08	1.2296e+08	1.4373e+08	1.51212e+08	1.40619e+08	1.36257e+08	129090392	1.58363e+08	222271748	1.37678e+08	2.02178e+08	1.40222e+08	1.08258e+08	-0.00346765	0.172048	0.0327025	-0.00907146	0.0415902	-0.0315208	-0.0871717	0.0446345	0.0482297	-0.0201218	0.0171296	7.57e-05	0.0516977	0.226612	0.00874647	0.183531	0.00737761	-0.184541	0.15106	0.46171	0.0484414	No change
6-Hydroxyindole	Alkaloids	C1=CC(=CC2=C1C=CN2)O	C8H7NO	133.053	134.06	134.06	201.935	1.11432	[M+H]+	1.30395e+06	3.643e+06	NA	NA	2.46761e+06	NA	1.69654e+06	NA	1.03941e+06	NA	NA	5.27831e+06	NA	3.91936e+06	1.28179e+07	3.11021e+06	4.48504e+06	1.06987e+06	0.208219	0.700895	-0.640847	-0.60763	0.567559	-0.0860272	0.466432	-0.452876	0.322637	-0.695666	-0.619465	1.01388	-0.53177	0.902016	1.3849	0.779957	0.899472	0.15589	1.848	0.16644	0.592588	No change
6-Methoxyluteolin	Flavonoids	COc1c(cc2c(c1O)c(=O)cc(o2)c3ccc(c(c3)O)O)O	C16H12O7	316.058	315.051	315.051	459.567	0.123215	[M-H]-	NA	1.46439e+06	NA	NA	707024	NA	207406	230735	629713	888104	NA	504640	NA	NA	NA	1.08952e+06	NA	NA	-0.515208	1.00971	-0.466105	-0.45389	0.737607	-0.52514	0.275119	0.467572	0.853477	0.863453	-0.457613	0.719835	-0.427259	-0.380949	-0.406238	1.07224	-0.443251	-0.530564	1.9947	0.077591	-0.639643	No change
6-Shogaol	Phenols	CCCCCC=CC(=O)CCC1=CC(=C(C=C1)O)OC	C17H24O3	276.173	277.18	277.18	642.191	0.675621	[M+H]+	5.26522e+06	4.28073e+06	3.95075e+06	3.8173e+06	4.61688e+06	4.22813e+06	3.71425e+06	3.91407e+06	3.39208e+06	3.74215e+06	3.44011e+06	3.56848e+06	4.93716e+06	5.6264e+06	3.47346e+06	5.00199e+06	3.96494e+06	2.547e+06	0.0686956	-0.0012578	0.0137478	0.0554142	0.0683873	-0.079263	0.0283313	0.138143	0.0299734	0.0228774	0.0315881	0.0727233	0.225467	0.282004	0.0647405	0.202416	0.0753011	-0.220894	0.15873	0.51925	0.0508997	No change
7-(2-hydroxypropan-2-yl)-1,4a-dimethyl-2,3,4,5,6,7,8,8a-octahydronaphthalen-1-ol	Terpenoids	OC(C)(C)C1CCC2(C)CCCC(O)(C)C2C1	C15H28O2	240.209	279.171	279.171	304.768	1.57874	[M+H]+	NA	NA	NA	NA	NA	NA	NA	NA	113843	NA	NA	NA	NA	NA	79797.6	NA	NA	108126	-0.126003	-0.113385	-0.112703	-0.102906	-0.113605	-0.128164	-0.107156	-0.0834734	0.943313	-0.12084	-0.106001	-0.0989731	-0.100363	-0.0877758	0.664535	-0.0735135	-0.0995953	0.599739	0.24748	0.73917	0.0793594	No change
7,8-Dihydroxyflavone	Flavonoids	C1=CC=C(C=C1)C2=CC(=O)C3=C(O2)C(=C(C=C3)O)O	C15H10O4	254.058	255.065	255.065	372.626	1.12648	[M+H]+	NA	NA	428124	NA	771333	NA	NA	1.47572e+06	NA	NA	NA	NA	2.03161e+06	3.25177e+06	3.53784e+06	1.05558e+06	NA	636850	-0.498805	-0.456491	0.262486	-0.396732	0.509605	-0.513539	-0.393862	0.950996	-0.248968	-0.45872	-0.41004	-0.362282	1.07454	1.2717	1.29625	0.792913	-0.388651	0.357917	2.769	0.02849	0.887924	Up
7-Ethylcamptothecin	Alkaloids	CCC1=C2CN3C(=CC4=C(C3=O)COC(=O)C4(CC)O)C2=NC5=CC=CC=C51	C22H20N2O4	376.142	375.135	375.135	567.27	0.588244	[M-H]-	NA	135298	NA	NA	NA	734370	NA	1.77563e+06	118043	281459	NA	277579	NA	NA	NA	NA	176270	313731	-0.457504	0.267719	-0.437447	-0.420838	-0.434485	-0.465564	-0.424793	1.57673	0.479992	0.60572	-0.423734	0.739863	-0.408215	-0.382681	-0.394914	-0.355921	0.491719	0.564021	1.5799	0.19647	-0.506628	No change
7-hydroxy-1,4a-dimethyl-9-oxo-7-propan-2-yl-2,3,4,4b,5,6,10,10a-octahydrophenanthrene-1-carboxylic acid	Terpenoids	O=C(O)C1(C)CCCC2(C)C3C(=CC(O)(CC3)C(C)C)C(=O)CC12	C20H30O4	334.214	335.22	335.22	970.001	0.933467	[M+H]+	1.46173e+07	3.59014e+07	3.32304e+06	9.18905e+06	2.67682e+07	1.38305e+07	1.02375e+07	7.90872e+06	1.75615e+07	1.02946e+07	8.4012e+06	4.82048e+06	7.85551e+06	4.63824e+06	1.31352e+07	1.26297e+07	4.52101e+06	1.8962e+07	0.091337	0.502338	-0.493361	-0.00300172	0.390292	0.127937	0.0300958	0.00225695	0.293743	0.0447658	-0.0238774	-0.229915	-0.0128614	-0.229395	0.189918	0.161888	-0.301917	0.234635	0.038878	0.91629	-0.012467	No change
7-methoxy-6-(1,2,3-trihydroxy-3-methylbutyl)chromen-2-one	Phenylpropanoids	O=C1OC=2C=C(OC)C(=CC2C=C1)C(O)C(O)C(O)(C)C	C15H18O6	294.11	295.119	295.119	631.243	0.627264	[M+H]+	NA	438640	464691	NA	NA	NA	NA	NA	NA	NA	NA	NA	NA	917940	NA	122108	301013	NA	-0.457674	0.728128	0.827146	-0.41905	-0.43347	-0.466962	-0.423347	-0.372849	-0.377775	-0.448748	-0.422693	-0.410996	-0.4053	1.27996	-0.391321	0.498603	0.706709	-0.46622	1.9121	0.06719	0.613139	No change
8-(2-hydroxy-3-methylbut-3-enyl)-7-methoxychromen-2-one	Phenylpropanoids	COC1=CC=C2C=CC(=O)OC2=C1CC(O)C(C)=C	C15H16O4	260.105	261.111	261.111	397.756	0.689078	[M+H]+	NA	NA	NA	NA	NA	587164	443608	1.54888e+06	NA	635226	431209	588067	NA	NA	281030	NA	618303	NA	-0.431109	-0.394864	-0.365689	-0.355144	-0.376411	-0.443928	0.56721	1.20232	-0.254191	0.669493	0.567087	0.749718	-0.322475	-0.268161	0.44458	-0.209754	0.724383	-0.450123	1.8624	0.054807	-0.597198	No change
8-Desoxygartanin	Xanthones	CC(=CCC1=C(C(=C2C(=C1O)C(=O)C3=C(O2)C(=CC=C3)O)CC=C(C)C)O)C	C23H24O5	380.162	379.157	379.157	969.795	1.44525	[M-H]-	1.45468e+08	1.42805e+08	1.05898e+08	7.49218e+07	8.56541e+07	9.4626e+07	1.25745e+08	5.19446e+07	1.02161e+08	1.17408e+08	8.04324e+07	5.81808e+07	1.28617e+08	5.85639e+07	5.76576e+07	4.24317e+07	1.17728e+08	1.47606e+08	0.126241	0.154924	0.0648562	-0.0621771	-0.0756263	0.230655	0.132641	-0.16538	0.0843308	0.114223	-0.00374138	-0.129126	0.175623	-0.114717	-0.140422	-0.286442	0.160381	0.158448	0.041619	0.89246	-0.0133459	No change
9(S)-HOTrE	Fatty acids	CCC=CCC=CC=CC(O)CCCCCCCC(O)=O	C18H30O3	294.219	293.212	293.212	793.528	0.341263	[M-H]-	NA	2.61489e+06	627915	NA	NA	NA	598578	NA	NA	NA	NA	NA	NA	NA	NA	6.30145e+06	NA	NA	-0.484855	0.88926	0.318928	-0.351863	-0.39431	-0.505	0.353229	-0.199338	-0.174535	-0.431523	-0.364447	-0.305783	-0.282294	-0.219441	-0.274172	1.4116	-0.343049	-0.507276	0.47181	0.64044	0.151295	No change
9-HODE	Lipids	CCCCC\C=C/C=C/C(O)CCCCCCCC(O)=O	C18H32O3	296.235	295.227	295.227	844.788	1.71931	[M-H]-	2.5147e+07	4.8076e+07	1.84077e+07	1.19704e+07	1.61227e+07	1.20658e+07	3.10312e+07	1.99439e+07	3.32664e+07	3.36485e+07	1.98876e+07	1.64186e+07	1.3356e+07	2.21833e+07	6.98044e+06	1.27229e+07	2.72899e+07	1.21016e+07	-0.0248281	0.266388	-0.0947151	-0.246553	-0.186893	0.148079	0.145487	0.0374056	0.211077	0.195649	-0.00365686	-0.065464	-0.154883	0.0757873	-0.43565	-0.195023	0.128636	-0.326133	0.74208	0.040698	-0.237961	No change
Abietic acid	Terpenoids	O=C(O)C1(C)CCCC2(C)C3C(C=C(CC3)C(C)C)=CCC12	C20H30O2	302.225	301.217	301.217	904.682	0.201375	[M-H]-	1.9262e+07	1.78508e+07	1.51556e+07	1.66395e+07	1.67318e+07	1.10908e+07	1.08424e+07	8.21902e+06	1.32817e+07	1.02059e+07	1.22812e+07	7.95986e+06	6.22322e+06	6.84762e+06	9.52488e+06	9.03373e+06	1.47566e+07	8.72108e+06	0.200319	0.179688	0.166099	0.242734	0.174188	-0.113003	0.0416563	0.00587737	0.168159	0.0265307	0.127156	-0.0310452	-0.121166	-0.0827901	0.0387068	0.0076226	0.20686	-0.121952	0.21365	0.28155	-0.0685089	No change
Acacetin	Flavonoids	COC1=CC=C(C=C1)C2=CC(=O)C3=C(C=C(C=C3O2)O)O	C16H12O5	284.068	283.061	283.061	1622.16	0.899739	[M-H]-	1.03068e+07	38809099	NA	9.81727e+06	5.88843e+06	4.68e+06	1.40437e+07	1.74447e+07	2.82984e+07	2.13904e+07	8.94782e+06	2.50439e+07	NA	6.59303e+06	1.34446e+07	6.31867e+06	9.61598e+06	8.27948e+06	0.107766	0.701114	-1.51193	0.194282	-0.0914073	0.0874209	0.335824	0.50666	0.667836	0.528554	0.173957	0.639451	-1.38186	0.0825732	0.367601	0.0373906	0.201008	0.0365116	1.8238	0.056179	-0.584843	No change
Acetylcarnitine	Miscellaneous	O=C(OC(CC(=O)O)C[N+](C)(C)C)C	C9H18NO4	204.124	204.123	204.123	41.3422	1.71566	[M+H]+	2.5986e+08	6.06381e+08	3.76539e+08	330456252	3.17428e+08	308292158	275533796	3.83856e+08	8.54767e+07	3.95734e+08	453192536	1.72396e+08	1.3553e+08	3.43402e+08	2.9486e+08	3.34619e+08	1.95031e+08	1.93879e+08	-0.148111	0.264104	0.0660167	0.03331	-0.0422911	0.271396	-0.0522974	0.135369	-0.520915	0.12684	0.217847	-0.200583	-0.33523	0.0802306	-0.00122958	0.0792368	-0.169253	-0.262706	0.16383	0.7043	-0.0525352	No change
Acetylvanillin	Phenols	CC(=O)OC1=C(C=C(C=C1)C=O)OC	C10H10O4	194.058	195.065	195.065	257.725	2.48003	[M+H]+	NA	NA	741031	220345	3.76193e+06	NA	NA	1.19874e+06	NA	234255	NA	NA	2.5655e+06	1.3248e+06	400767	1.31456e+06	NA	490888	-0.658275	-0.624579	0.604666	0.133694	1.30368	-0.668521	-0.59346	0.965756	-0.514499	0.0720996	-0.597695	-0.574443	1.27596	1.00386	0.467827	0.980711	-0.58502	0.32996	2.4509	0.063118	0.785923	No change
Aconine	Alkaloids	CCN1CC2(C(CC(C34C2C(C(C31)C5(C6C4CC(C6O)(C(C5O)OC)O)O)OC)OC)O)COC	C25H41NO9	499.278	500.293	500.293	435.102	8.89935	[M+H]+	1.10923e+06	381197	932840	NA	NA	255249	NA	NA	NA	NA	NA	467707	NA	NA	NA	NA	NA	NA	0.776533	0.329607	0.79834	-0.434935	-0.452901	0.507758	-0.433299	-0.341013	-0.341613	-0.481546	-0.441199	0.612884	-0.403298	-0.351999	-0.381778	-0.297102	-0.425837	-0.523515	0.49779	0.38178	-0.159624	No change
Aconitic Acid	Organic acids and derivatives	O=C(O)C=C(C(=O)O)CC(=O)O	C6H6O6	174.016	173.009	173.009	49.4115	0.513763	[M-H]-	3.93075e+07	4.0031e+07	5.86463e+07	4.94387e+07	5.98405e+07	5.65681e+07	4.11273e+07	4.25023e+07	5.15107e+07	5.28154e+07	4.85318e+07	4.32808e+07	3.12362e+07	4.96667e+07	4.61867e+07	3.92013e+07	3.76604e+07	6.27656e+07	-0.163236	-0.139417	0.0883636	0.0397242	0.0457254	-0.130906	-0.0549407	0.0344	0.0807093	0.0585513	0.0569077	0.028072	-0.124145	0.0983248	0.0451838	-0.0381557	-0.0533795	0.0726242	0.10564	0.41667	-0.0338746	No change
Adenosine	Alkaloids	C1=NC(=C2C(=N1)N(C=N2)C3C(C(C(O3)CO)O)O)N	C10H13N5O4	267.097	268.104	268.104	49.3093	0.565162	[M+H]+	NA	NA	NA	NA	NA	NA	NA	NA	535671	NA	NA	NA	NA	NA	1.30651e+06	NA	NA	NA	-0.34371	-0.299108	-0.241559	-0.221453	-0.258213	-0.362822	-0.219205	-0.0745513	0.594751	-0.295091	-0.236306	-0.179967	-0.158326	-0.0961643	0.94314	-0.0234654	-0.214133	-0.366027	0.25748	0.73269	0.0825655	No change
adipic acid	Fatty acids	O=C(O)CCCCC(=O)O	C6H10O4	146.058	145.052	145.052	971.422	0.36299	[M-H]-	3.11936e+07	1.59064e+07	2.42184e+07	8.04277e+07	7.27175e+07	8.17611e+07	3.04743e+07	7.45372e+07	3.8756e+07	4.64578e+07	8.30472e+07	6.24041e+07	NA	4.86873e+07	6.41018e+07	7.17804e+07	9.32473e+07	3.3157e+07	-0.242401	-0.527502	-0.2862	0.27157	0.15378	-0.119929	-0.171253	0.281495	-0.0273397	0.0245958	0.310537	0.200025	-1.05824	0.105987	0.205493	0.248669	0.356762	-0.188225	0.49253	0.50466	-0.157937	No change
Alisol A 24-acetate	Terpenoids	CC(CC(C(C(C)(C)O)OC(=O)C)O)C1=C2CC(C3C4(CCC(=O)C(C4CCC3(C2(CC1)C)C)(C)C)C)O	C32H52O6	532.376	577.376	577.376	1072.72	1.27931	[M-H]-	2.42246e+07	9.39517e+06	5.08979e+06	5.43856e+06	1.2218e+07	2.78635e+07	5.30875e+06	7.07046e+06	2.31774e+06	6.53139e+06	4.97956e+06	3.74821e+06	8.68826e+06	2.78039e+06	7.96824e+06	2.98384e+06	6.31057e+06	4.55464e+06	0.580751	0.175205	-0.0437063	0.0371208	0.315022	-0.318729	0.0101399	0.218501	-0.301281	0.100987	0.0181523	-0.0760034	0.289979	-0.186087	0.241352	-0.179714	0.10843	-0.130871	0.089705	0.80581	0.0287653	No change
Alisol C 23-acetate	Terpenoids	CC(CC(C1C(O1)(C)C)OC(=O)C)C2=C3CC(C4C5(CCC(=O)C(C5CCC4(C3(CC2=O)C)C)(C)C)C)O	C32H48O6	528.345	529.356	529.356	1006.75	7.59861	[M+H]+	NA	NA	NA	NA	NA	453687	NA	NA	NA	NA	NA	NA	196139	NA	NA	NA	NA	598732	-0.220092	-0.187128	-0.173554	-0.160667	-0.173965	-0.229488	-0.159454	-0.0826654	-0.0904088	-0.202199	-0.164763	-0.14392	0.649484	-0.0892172	-0.114218	-0.0461971	-0.150042	0.9124	1.0424	0.10938	0.33427	No change
Aloeemodin	Quinones	C1=CC2=C(C(=C1)O)C(=O)C3=C(C2=O)C=C(C=C3O)CO	C15H10O5	270.053	269.046	269.046	526.213	0.887009	[M-H]-	3.54818e+06	1.32488e+07	4.87213e+06	3.13482e+06	8.6832e+06	2.20765e+06	4.10715e+06	6.5072e+06	7.7225e+06	7.12524e+06	3.55509e+06	5.93257e+06	6.99105e+06	2.90749e+06	5.05583e+06	1.01225e+07	2.17182e+06	7.22551e+06	-0.129179	0.47676	0.088768	-0.0464629	0.320712	-0.170816	0.0514168	0.336091	0.359425	0.291692	0.0260516	0.271047	0.3533	-0.016682	0.201371	0.482735	-0.200135	0.223276	0.15169	0.68743	-0.048643	No change
alpha-Asarone	Phenylpropanoids	CC=CC1=CC(=C(C=C1OC)OC)OC	C12H16O3	208.11	209.118	209.118	573.991	1.96788	[M+H]+	1.29093e+06	1.05206e+06	1.28518e+06	918727	1.43183e+06	997824	829039	774360	695360	866179	845655	778974	642473	918035	868527	832733	1.02514e+06	853935	0.01178	-0.0489769	0.102758	0.0233298	0.13875	-0.0268707	-0.0372695	0.0414318	-0.0200276	-0.057523	-0.000942072	-0.000493823	-0.0660471	0.107913	0.0557225	0.0569304	0.0755908	-0.143001	0.084165	0.53576	0.0269888	No change
alpha-Cyperone	Terpenoids	CC1=C2CC(CCC2(CCC1=O)C)C(=C)C	C15H22O	218.167	219.175	219.175	673.458	2.18478	[M+H]+	NA	NA	NA	186960	114869	NA	NA	145664	NA	NA	NA	125618	301902	268471	265848	NA	NA	546517	-0.429965	-0.411153	-0.410207	0.542186	0.283524	-0.437639	-0.397794	0.587087	-0.355454	-0.421744	-0.396539	0.411068	0.83711	0.827354	0.771861	-0.329937	-0.385019	0.864815	1.6422	0.12401	0.526593	No change
Alpha-Hydroxydeoxycholic Acid	Terpenoids	O=C(O)CCC(C)C1CCC2C3CC(O)C4CC(O)CCC4(C)C3CCC12C	C24H40O4	392.293	431.252	431.252	1080.48	0.386623	[M+H]+	230476	464904	NA	NA	859665	1.09351e+06	NA	NA	1.68049e+06	NA	277054	NA	385082	NA	NA	NA	NA	1.09101e+06	-0.13064	0.224378	-0.686573	-0.675201	0.557372	0.437632	-0.673983	-0.587061	0.962307	-0.719347	0.13082	-0.654523	0.3584	-0.598028	-0.624374	-0.546903	-0.666457	0.615346	0.041461	0.97143	0.013295	No change
alpha-Linolenic acid	Fatty Acyls	CCC=CCC=CCC=CCCCCCCCC(=O)O	C18H30O2	278.225	279.232	279.232	712.329	0.795765	[M+H]+	2.52161e+07	1.33287e+07	4.17066e+06	2.0354e+07	3.36883e+07	3.26074e+07	1.59718e+07	3.25884e+07	5.50997e+06	1.74016e+07	1.49929e+07	1.55725e+07	2.28989e+07	1.18471e+07	2.03058e+07	2.904e+07	7.58379e+06	1.12999e+07	0.210691	-0.0598542	-0.52157	0.218097	0.362427	0.212781	0.0965057	0.488171	-0.323429	0.14547	0.104535	0.144618	0.298294	0.0360876	0.245222	0.399073	-0.198222	-0.121921	0.0013839	0.99761	0.000443767	No change
Amarogentin	Iridoids	C=CC1C2CCOC(=O)C2=COC1OC3C(C(C(C(O3)CO)O)O)OC(=O)C4=C(C=C(C=C4O)O)C5=CC(=CC=C5)O	C29H30O13	586.169	585.16	585.16	429.659	1.20317	[M-H]-	249998	1.15835e+06	511655	264624	2.20204e+06	NA	297100	864260	NA	293061	382631	234303	1.8171e+06	1.14083e+06	543367	985350	877224	954038	-0.450658	0.284047	-0.0122298	-0.240073	0.615227	-0.00440178	-0.193078	0.376817	-0.935821	-0.278034	-0.0720077	-0.235312	0.67268	0.488235	0.14545	0.412578	0.295522	0.199244	1.8457	0.011082	0.591858	Up
Andrographolide	Terpenoids	C=C1CCC2C(C)(CO)C(O)CC[C@]2(C)C1C/C=C1/C(=O)OCC1O	C20H30O5	350.209	351.215	351.215	595.119	0.395801	[M+H]+	NA	NA	1.0986e+06	NA	3.50653e+06	616090	244342	1.08206e+06	NA	1.12479e+06	NA	NA	NA	2.23712e+06	1.50143e+06	6.54505e+06	3.13387e+06	827973	-0.968099	-0.931463	0.425062	-0.898779	0.920981	0.411162	-0.173712	0.57162	-0.809993	0.454652	-0.90456	-0.877119	-0.867869	0.868501	0.683131	1.28952	0.947584	0.233571	2.5434	0.07941	0.815592	No change
Androstane-3,17-diol	Terpenoids	OC1CCC2(C)C(CCC3C4CCC(O)C4(C)CCC32)C1	C19H32O2	292.24	293.248	293.248	1030.73	1.05183	[M+H]+	1.71514e+07	1.41509e+07	1.66727e+07	1.51185e+07	1.64745e+07	3.30388e+07	1.0556e+07	1.2626e+07	3.45927e+07	1.33261e+07	1.96528e+07	1.02896e+07	9.95771e+06	1.02635e+06	2.31274e+06	1.21243e+06	1.17159e+07	2.35757e+07	0.0103417	-0.0599181	0.0706809	0.0633597	0.030397	0.205418	-0.107838	0.0542871	0.43948	0.00348496	0.199251	-0.0613464	-0.0672519	-1.00913	-0.689697	-0.959161	-0.034234	0.179224	1.6152	0.045728	-0.517928	Down
ANETHOLE	Ester	O(C1=CC=C(C=C1)C=CC)C	C10H12O	148.089	187.05	187.05	224.066	0.98232	[M+H]+	8.43378e+06	7.11107e+06	3.39669e+06	5.77069e+06	6.1472e+06	8.20409e+06	9.85568e+06	6.41475e+06	5.84476e+06	4.92561e+06	1.40508e+07	1.24093e+07	8.09734e+06	3.12494e+06	6.1791e+06	5.10909e+06	6.74004e+06	9.48943e+06	0.00274228	-0.0580159	-0.331489	-0.0479113	-0.089677	0.0587164	0.16545	0.0694269	-0.0227827	-0.132576	0.354226	0.323234	0.152658	-0.248153	0.0273521	-0.0676074	0.0275737	0.0805697	0.40779	0.20723	-0.130764	No change
Anisic aldehyde	Phenols	COC1=CC=C(C=C1)C=O	C8H8O2	136.052	137.06	137.06	491.192	0.788464	[M+H]+	215952	NA	NA	NA	NA	NA	NA	206897	243844	225591	154181	250957	NA	288128	NA	NA	241338	NA	0.242842	-0.47151	-0.464469	-0.449096	-0.462498	-0.507672	-0.450432	0.55622	0.636406	0.354217	0.265574	0.546175	-0.426672	0.674401	-0.408858	-0.355113	0.476542	-0.508605	1.2768	0.15896	-0.409411	No change
Antipyrine	Azoles	CN1N(C(=O)C=C1C)C1=CC=CC=C1	C11H12N2O	188.095	189.102	189.102	74.1596	0.243984	[M+H]+	5.24549e+06	5.64898e+06	NA	NA	8.60153e+06	NA	3.47967e+06	NA	NA	3.4853e+06	NA	NA	NA	3.49599e+06	5.54436e+06	NA	NA	NA	0.533734	0.585454	-0.280194	-0.214487	0.802606	-0.405701	0.467436	-0.115695	-0.133654	0.458191	-0.203339	-0.164118	-0.144608	0.545131	0.727422	-0.127347	-0.211554	-0.356479	0.064316	0.92872	0.020624	No change
Apigenin	Flavonoids	C1=CC(=CC=C1C2=CC(=O)C3=C(C=C(C=C3O2)O)O)O	C15H10O5	270.053	269.046	269.046	1625.76	1.28009	[M-H]-	738286	NA	632643	NA	NA	NA	193004	NA	NA	NA	1.08476e+06	NA	NA	NA	NA	NA	195636	NA	1.03198	-0.418961	1.07073	-0.405451	-0.418021	1.11789	0.611782	-0.372999	-0.375154	-0.429029	1.38727	-0.398918	-0.398073	-0.37727	-0.386875	-0.356872	0.623849	-0.441294	0.9145	0.42658	-0.293249	No change
apigenin-7-O-glucuronide	Flavonoids	O=C(O)C1OC(OC2=CC(O)=C3C(=O)C=C(OC3=C2)C=4C=CC(O)=CC4)C(O)C(O)C1O	C21H18O11	446.085	445.073	445.073	969.52	8.89338	[M-H]-	379866	1.62945e+06	427865	NA	NA	NA	NA	NA	NA	NA	NA	NA	NA	NA	NA	NA	NA	NA	0.587574	1.29248	0.764814	-0.256303	-0.268568	0.785199	-0.255052	-0.179811	-0.187252	-0.296086	-0.260582	-0.240421	-0.230647	-0.185313	-0.209319	-0.143586	-0.244308	-0.327559	0.040787	0.68537	0.0130789	No change
Apigenin-8-C-glucoside	Flavonoids	OC[C@H]1O[C@H]([C@H](O)[C@@H](O)[C@@H]1O)C1=C(O)C=C(O)C2=C1OC(=CC2=O)C1=CC=C(O)C=C1	C21H20O10	432.106	433.113	433.113	313.4	1.06436	[M+H]+	1.69523e+06	NA	NA	576034	1.02958e+06	NA	NA	1.98116e+06	NA	NA	NA	211298	NA	NA	4.76635e+06	NA	NA	5.78593e+06	0.991381	-0.527306	-0.510902	0.670077	0.8511	-0.571525	-0.497529	1.28902	-0.422195	-0.541127	-0.502493	0.285148	-0.471545	-0.425165	1.63343	-0.378237	-0.488208	1.5829	0.95757	0.57219	0.307061	No change
apigetrin	Flavonoids	O=C1C=C(OC2=CC(OC3OC(CO)C(O)C(O)C3O)=CC(O)=C12)C=4C=CC(O)=CC4	C21H20O10	432.106	431.098	431.098	311.529	1.14327	[M-H]-	3.55895e+06	195092	NA	1.4475e+06	1.56954e+06	2.00342e+06	NA	2.9855e+06	NA	NA	145703	NA	223844	NA	6.26754e+06	1.45642e+06	NA	7.65701e+06	1.09781	-0.157807	-0.905237	0.843441	0.804682	-0.945415	-0.891197	1.2303	-0.837159	-0.922952	-0.176685	-0.877505	0.110047	-0.8343	1.52046	0.904741	-0.877803	1.47467	2.4808	0.18878	0.795502	No change
Arachidonic acid	Fatty acids	CCCCC/C=C\C/C=C\C/C=C\C/C=C\CCCC(=O)O	C20H32O2	304.24	303.233	303.233	826.661	0.807703	[M-H]-	512723	NA	NA	NA	NA	999574	NA	NA	1.02284e+07	673278	1.22159e+06	408875	184961	NA	NA	NA	NA	NA	0.194603	-0.825137	-0.814138	-0.801655	-0.813722	1.05692	-0.799698	-0.72607	1.68944	0.435933	0.771149	0.329434	0.00741651	-0.731641	-0.754838	-0.690503	-0.788948	-0.870754	2.8739	0.046688	-0.921576	Down
Arachidonic acid (not validated)	Fatty acids	CCCCC/C=C\C/C=C\C/C=C\C/C=C\CCCC(=O)O	C20H32O2	304.24	305.248	305.248	957.893	0.539989	[M+H]+	8.79238e+07	6.54333e+07	7.47844e+07	8.74469e+07	9.55106e+07	6.36424e+07	5.96534e+07	5.10264e+07	1.21526e+08	7.22248e+07	7.74593e+07	5.94648e+07	7.28217e+07	6.78148e+07	7.42384e+07	78494198	7.07827e+07	8.04933e+07	-0.0349559	-0.144406	-0.0276353	0.0667654	0.0277819	0.0228434	-0.123202	-0.117057	0.216606	-0.0392679	0.0332967	-0.0655652	-0.0123979	0.00309637	0.0211229	0.0392483	-0.0123979	-0.0473596	0.044959	0.79293	0.0144169	No change
Arenobufagin	Terpenoids	CC12CCC(CC1CCC3C2C(C(=O)C4(C3(CCC4C5=COC(=O)C=C5)O)C)O)O	C24H32O6	416.22	417.225	417.225	584.408	0.382604	[M+H]+	846261	1.41735e+06	1.03454e+06	737550	927718	613844	722840	307220	428799	929131	397715	NA	NA	225415	NA	NA	350723	NA	0.238865	0.508274	0.430208	0.347313	0.370965	0.730719	0.327147	0.0940244	0.224312	0.397814	0.0793285	-0.885088	-0.876929	-0.0472243	-0.855719	-0.779385	0.0245201	-0.986804	1.9538	0.040292	-0.626513	Down
Arginine	Amino acid derivatives	C(CC(C(=O)O)N)CN=C(N)N	C6H14N4O2	174.112	175.119	175.119	36.3125	0.400105	[M+H]+	1.0288e+08	8.69574e+07	9.11879e+07	1.15057e+08	8.67405e+07	9.6159e+07	8.58143e+07	9.3149e+07	5.00102e+07	7.39889e+07	7.04614e+07	7.06445e+07	1.02049e+08	8.90449e+07	9.92031e+07	1.02521e+08	8.51537e+07	8.65512e+07	0.04056	-0.00992266	0.0687361	0.188941	-0.00725783	-0.14463	0.0393502	0.136962	-0.153142	-0.021158	-0.00240127	0.0115123	0.139112	0.117204	0.14748	0.160185	0.082611	-0.00462073	0.32788	0.044655	0.105141	No change
Artesunate	Terpenoids	O=C(O)CCC(=O)OC1OC2OC3(OOC24C(CC3)C(C)CCC4C1C)C	C19H28O8	384.178	383.17	383.17	395.248	1.66197	[M-H]-	925510	392808	NA	1.07044e+06	754252	1.61896e+06	817003	1.23966e+06	NA	640503	407010	239311	403393	334738	1.05527e+06	358614	NA	2.09918e+06	0.382099	0.0286327	-1.00752	0.614492	0.379557	-1.04796	0.479553	0.75872	-0.939299	0.3226	0.190173	0.00641199	0.258932	0.215883	0.661633	0.261555	-0.980011	0.791963	0.20364	0.85583	0.0652993	No change
Ascorbic acid	Dihydrofurans	O=C1OC(C(O)=C1O)C(O)CO	C6H8O6	176.032	177.055	177.055	258.153	2.37559	[M+H]+	398491	1.83323e+06	604408	NA	3.93779e+06	NA	337369	1.44904e+06	NA	632902	NA	2.908e+07	2.66447e+06	1.92634e+06	1.24188e+06	2.04798e+06	797860	1.40686e+06	-0.282587	0.452553	0.0244849	-1.09794	0.833811	0.14242	-0.171289	0.554241	-1.02119	0.0472737	-1.10176	1.80127	0.800483	0.666742	0.462853	0.673231	0.21653	0.341606	1.5868	0.28508	0.508817	No change
Asiaticoside	Terpenoids	CC1CCC2(CCC3(C)C(=CCC4C5(C)CC(O)C(O)C(C)(CO)C5CCC34C)C2C1C)C(=O)OC1OC(COC2OC(CO)C(OC3OC(C)C(O)C(O)C3O)C(O)C2O)C(O)C(O)C1O	C48H78O19	958.514	959.525	959.525	447.714	0.109681	[M+H]+	3.89079e+07	2.64658e+07	2.12145e+07	2.55571e+07	2.488e+07	1.21925e+07	1.4593e+07	9.91832e+06	1.35722e+07	2.34601e+07	2.09955e+07	1.73129e+07	1.29022e+07	9.85091e+06	1.49688e+07	1.29725e+07	1.29378e+07	1.66374e+07	0.21612	0.0662039	0.0238654	0.139046	0.059704	0.232992	-0.11682	-0.198474	-0.110552	0.0997199	0.0779523	0.0148672	-0.111223	-0.217762	-0.0603186	-0.128999	-0.142171	-0.123425	0.28617	0.11643	-0.0917655	No change
Asperosaponin VI	Terpenoids	CC1(CCC2(CCC3(C(=CCC4C3(CCC5C4(CCC(C5(C)CO)OC6C(C(C(CO6)O)O)O)C)C)C2C1)C)C(=O)OC7C(C(C(C(O7)COC8C(C(C(C(O8)CO)O)O)O)O)O)O)C	C47H76O18	928.503	973.51	973.51	435.835	1.43289	[M-H]-	154796	76913	NA	NA	NA	NA	NA	NA	NA	NA	NA	NA	NA	NA	NA	NA	NA	NA	0.775589	0.555522	-0.101549	-0.0927973	-0.103443	0.616913	-0.0976934	-0.0753948	-0.0775103	-0.110616	-0.0970566	-0.0901149	-0.0908889	-0.0793409	-0.0860318	-0.0658992	-0.0901668	-0.116929	0.0099422	0.72385	0.00318812	No change
Aspidocarpine	Alkaloids	CCC12CCCN3C1C4(CC3)C(CC2)N(C5=C4C=CC(=C5O)OC)C(=O)C	C22H30N2O3	370.226	371.237	371.237	689.706	0.8741	[M+H]+	823043	5.32756e+06	5.02314e+06	4.34582e+06	3.22881e+06	1.70479e+06	2.14593e+06	2.25501e+06	1.3749e+06	5.57363e+06	4.20425e+06	2.70725e+06	NA	2.60557e+06	1.9549e+06	2.48555e+06	4.95448e+06	1.50127e+06	-0.528782	0.340695	0.369312	0.358108	0.160237	-0.887055	0.0414328	0.153803	-0.092123	0.451168	0.365407	0.203062	-1.35749	0.205834	0.0695713	0.164238	0.419508	-0.214957	0.95429	0.29061	-0.306008	No change
Atractylenolide II	Sesquiterpenoids	CC1=C2CC3C(=C)CCCC3(CC2OC1=O)C	C15H20O2	232.146	233.153	233.153	712.475	1.85527	[M+H]+	192255	NA	NA	NA	NA	420504	399721	330051	NA	659481	NA	139245	212420	NA	205514	NA	NA	NA	0.285239	-0.426857	-0.423025	-0.406571	-0.420288	-0.461728	0.777944	0.828054	-0.357837	0.942235	-0.410209	0.365648	0.587067	-0.355813	0.567571	-0.323105	-0.395721	-0.459855	1.3127	0.21848	-0.420949	No change
aucubin	Terpene glycosides	OCC1=CC(O)C2C=COC(OC3OC(CO)C(O)C(O)C3O)C12	C15H22O9	346.126	347.135	347.135	200.564	1.28503	[M+H]+	423325	NA	NA	175830	NA	NA	NA	554797	2.47579e+06	327772	NA	NA	593389	NA	NA	NA	NA	NA	0.328238	-0.621532	-0.612698	0.127838	-0.611546	-0.662543	-0.598184	0.743791	1.3162	0.322313	-0.602134	-0.584148	0.738303	-0.532777	-0.553781	-0.49265	-0.585942	-0.665936	1.3985	0.28971	-0.448436	No change
Aurantio-obtusin	Quinones	CC1=CC2=C(C(=C1O)OC)C(=O)C3=C(C(=C(C=C3C2=O)O)OC)O	C17H14O7	330.074	329.067	329.067	579.864	0.203114	[M-H]-	NA	1.14305e+06	242764	121947	712398	NA	NA	433275	753426	617209	172488	317277	126036	146352	481776	647452	NA	181225	-0.959797	0.704489	0.0988981	-0.15852	0.547072	-0.966346	-0.930215	0.523683	0.725366	0.498543	-0.00820223	0.322842	-0.0707655	0.0609726	0.519544	0.674916	-0.917667	-0.161034	0.53329	0.62276	-0.171008	No change
Azelaic acid	Fatty Acyls	C(CCCC(=O)O)CCCC(=O)O	C9H16O4	188.105	189.114	189.114	1158.15	1.71246	[M+H]+	NA	NA	1.92518e+07	NA	1.13232e+07	NA	NA	NA	NA	NA	NA	14441815	NA	NA	NA	NA	1.8553e+07	NA	-0.252819	-0.224437	0.779517	-0.105086	0.515345	-0.257394	-0.120566	-0.0298632	-0.0784111	-0.139445	-0.0865008	0.731081	-0.0401105	-0.0364758	-0.0534083	-0.0572475	0.812833	-0.21437	0.070128	0.91472	0.0224877	No change
Azuleno[5,6-c]furan-1(3H)-one, 4,4a,5,6,7,9-hexahydro-3,4-dihydroxy-6,6,8-trimethyl-	Prenol lipids	CC\1=C\2CC(C)(C)CC2C(O)\C3=C(/C1)C(=O)OC3O	C15H20O4	264.136	247.129	247.129	131.504	0.362587	[M+H]+	2.70086e+06	2.29549e+06	978488	2.10631e+06	2.517e+06	1.39165e+06	1.54033e+06	1.54067e+06	NA	711612	1.53534e+06	884744	1.10598e+06	1.73054e+06	1.38746e+06	1.49098e+06	1.0579e+06	2.47029e+06	0.341066	0.294182	-0.0233432	0.374584	0.377885	-0.213516	0.225177	0.319867	-1.322	-0.157622	0.253966	0.0473155	0.16094	0.361752	0.250891	0.28264	0.0815066	0.337905	1.0961	0.20152	0.351489	No change
Baicalein	Flavonoids	C1=CC=C(C=C1)C2=CC(=O)C3=C(O2)C=C(C(=C3O)O)O	C15H10O5	270.053	269.046	269.046	501.722	0.993816	[M-H]-	1.25717e+07	1.36932e+07	9.42258e+06	1.18599e+07	2.24787e+07	2.25713e+07	2.00086e+07	3.55338e+07	5.42821e+06	6.96362e+06	9.06137e+06	1.42393e+07	4.03299e+07	1.3495e+07	1.3093e+07	1.5653e+07	6.02861e+06	4.76727e+07	-0.0680776	-0.0156641	-0.124275	0.016199	0.222234	-0.417087	0.226625	0.558297	-0.297547	-0.226114	-0.0827878	0.135603	0.568335	0.121742	0.0934889	0.161803	-0.267537	0.541308	0.47041	0.42821	0.150844	No change
Baicalin	Flavonoids	C1=CC=C(C=C1)C2=CC(=O)C3=C(C(=C(C=C3O2)OC4C(C(C(C(O4)C(=O)O)O)O)O)O)O	C21H18O11	446.085	447.093	447.093	355.798	0.514731	[M+H]+	NA	NA	NA	NA	NA	NA	NA	3.78913e+06	NA	NA	NA	NA	1.29333e+07	6.08754e+06	NA	NA	NA	1.4538e+07	-0.308051	-0.271803	-0.202619	-0.135771	-0.214547	-0.324909	-0.148791	0.63078	-0.0622188	-0.195819	-0.126181	-0.0856542	1.13108	0.822758	-0.0756002	-0.0540521	-0.132569	1.05887	1.4233	0.13241	0.456395	No change
Bavachinin	Flavonoids	CC(=CCC1=CC2=C(C=C1OC)OC(CC2=O)C3=CC=C(C=C3)O)C	C21H22O4	338.152	337.143	337.143	508.531	1.88613	[M-H]-	1.09595e+06	2.44151e+06	895712	1.93451e+06	1.68632e+06	963848	3.02245e+06	3.25874e+06	915846	959301	2.77631e+06	1.26823e+06	3.23297e+06	1.70002e+06	1.15972e+06	1.47745e+06	1.47403e+06	3.37766e+06	-0.326322	0.0664446	-0.316053	0.0840513	-0.0505259	-0.0593907	0.261056	0.380377	-0.179099	-0.271007	0.25717	-0.0517293	0.37056	0.100476	-0.080951	0.0241391	-0.0288162	0.225648	0.11138	0.78871	0.0357146	No change
Bayogenin base + O-Hex-Hex	Terpenoids	O=C(O)C57(CCC(C)(C)CC7(C4=CCC3C6(C)(CC(O)C(OC2OC(CO)C(OC1OC(CO)C(O)C(O)C1(O))C(O)C2(O))C(C)(CO)C6(CCC3(C)C4(C)CC5))))	C42H68O15	812.456	813.464	813.464	309.149	1.82315	[M+H]+	1.5589e+06	2.97109e+06	3.42547e+06	NA	NA	2.8243e+06	424310	NA	NA	NA	981207	1.67575e+06	262758	NA	374653	NA	NA	1.52784e+06	0.517072	0.836491	0.951822	-0.837844	-0.856811	0.683366	0.0942106	-0.742351	-0.742484	-0.885461	0.483784	0.748017	-0.0273161	-0.753793	0.116355	-0.697632	-0.829678	0.545138	0.31322	0.79163	-0.10044	No change
Beauverolide I	Alkaloids	CCCCC(C)C1CC(=O)NC(CC2=CC=CC=C2)C(=O)NC(C)C(=O)NC(CC(C)C)C(=O)O1	C27H41N3O5	487.305	488.308	488.308	237.582	3.06278	[M+H]+	597782	459299	373254	309277	216814	103694	238532	590287	329008	549526	236296	477833	813921	505275	249383	245636	292804	794235	0.0528372	-0.023507	-0.0392993	-0.0594659	-0.276808	-0.0975533	-0.176178	0.331295	0.105252	0.126255	-0.183687	0.185766	0.436205	0.2615	-0.0781294	0.00162423	-0.077286	0.221581	0.19584	0.61258	0.0627988	No change
Benzethonium	Miscellaneous	CC(C)(C)CC(C)(C)C1=CC=C(OCCOCC[N+](C)(C)CC2=CC=CC=C2)C=C1	C27H42NO2	412.322	413.326	413.326	964.669	0.636349	[M+H]+	NA	1.52394e+06	NA	NA	2.59681e+06	1.08818e+07	3.61278e+06	1.09817e+07	1.18527e+06	4.17038e+06	2.86996e+06	3.05005e+06	2.85796e+06	NA	1.12298e+06	1.81819e+06	NA	6.12979e+06	-0.89498	0.00538671	-0.759638	-0.711933	0.286916	-0.918343	0.485789	1.04835	0.0695142	0.542145	0.421456	0.47421	0.468048	-0.582735	0.055006	0.258299	-0.707571	0.63817	1.5136	0.091488	-0.485375	No change
Benzoic acid	Phenols	C1=CC=C(C=C1)C(=O)O	C7H6O2	122.037	123.044	123.044	229.581	2.29287	[M+H]+	NA	NA	7.85231e+06	6.41442e+06	6.89797e+06	7.8967e+06	6.09155e+06	5.59264e+06	NA	NA	NA	6.19266e+06	7.12376e+06	5.09554e+06	6.83382e+06	4.93923e+06	NA	1.13294e+07	-1.00001	-0.952892	0.391655	0.349811	0.31266	-0.26343	0.313534	0.363795	-0.69885	-0.889873	-0.80719	0.38115	0.45342	0.314466	0.422103	0.271191	-0.808897	0.510912	1.2997	0.23451	0.416771	No change
Benzoic acid + 1O, 1MeO, O-Hex	Miscellaneous	O=C(OC1OC(CO)C(O)C(O)C1(O))C2=CC=C(O)C(OC)=C2	C14H18O9	330.095	329.088	329.088	82.7715	1.75668	[M-H]-	NA	NA	NA	NA	NA	NA	NA	NA	NA	NA	NA	NA	173538	NA	NA	NA	NA	144999	-0.110781	-0.0855146	-0.0806887	-0.0644009	-0.0779258	-0.12037	-0.0668189	-0.00368295	-0.0129089	-0.0980317	-0.0677521	-0.0530286	0.819007	-0.0104042	-0.0270748	0.0233637	-0.0532932	0.485231	0.79992	0.11489	0.256509	No change
Benzoic acid + 2O, O-Hex	Miscellaneous	O=C(O)C2=CC(OC1OC(CO)C(O)C(O)C1(O))=CC=C2(O)	C13H16O9	316.079	315.072	315.072	84.6043	1.43187	[M-H]-	NA	NA	561040	NA	NA	NA	NA	NA	NA	NA	NA	NA	1.12148e+06	506533	NA	NA	NA	NA	-0.228253	-0.183502	0.586202	-0.110103	-0.14452	-0.24578	-0.107425	0.031347	0.0552462	-0.181528	-0.124368	-0.0718106	1.0224	0.710954	-0.0399848	0.0852053	-0.103823	-0.250047	0.94763	0.18063	0.303873	No change
Berberine	Alkaloids	COC1=C(C2=C[N+]3=C(C=C2C=C1)C4=CC5=C(C=C4CC3)OCO5)OC	C20H18NO4+	336.124	336.124	336.124	441.784	4.65157	[M+H]+	NA	NA	NA	NA	NA	NA	NA	NA	NA	NA	NA	NA	NA	NA	NA	589499	NA	NA	-0.156735	-0.119951	-0.0895728	-0.0794706	-0.100667	-0.169946	-0.0763398	0.0225218	0.0253265	-0.12851	-0.0877441	-0.0535987	-0.0445708	0.00897957	-0.0236973	1.05807	-0.0697393	-0.175694	0.54662	0.37787	0.175282	No change
Beta-Caryophyllene Alcohol	Terpenoids	OC12CCCC(C)(CCC3C1CC3(C)C)C2	C15H26O	222.198	240.233	240.233	629.703	2.00295	[M+H]+	1.99745e+06	1.46463e+06	1.7457e+06	880268	1.9468e+06	1.25104e+06	1.3609e+06	597827	401650	1.07371e+06	1.28282e+06	669969	693349	1.32188e+06	620449	1.01495e+06	1.85662e+06	1.33076e+06	0.172882	0.0625317	0.19889	-0.0340481	0.235459	-0.419195	0.140867	-0.101407	-0.259827	0.00254463	0.144318	-0.105615	-0.0702373	0.221938	-0.125734	0.0970663	0.292567	0.0251191	0.32216	0.29095	0.103306	No change
beta-D-Glucopyranoside, (3Z)-3-hexen-1-yl	Miscellaneous	CC\C=C/CCO[C@@H]1O[C@H](CO)[C@@H](O)[C@H](O)[C@H]1O	C12H22O6	262.142	285.131	285.131	364.756	0.671862	[M+H]+	NA	NA	NA	NA	NA	1.2991e+06	NA	NA	NA	NA	NA	NA	NA	NA	NA	NA	NA	759274	-0.222656	-0.172338	-0.102549	-0.0665006	-0.118823	-0.246365	-0.0654253	0.0887426	0.111336	-0.15487	-0.0767553	-0.0144811	0.0110832	0.0690528	0.0140044	0.12839	-0.0598005	0.506842	0.40594	0.19218	0.130171	No change
beta-N-Methylaminoalanine	Amino acid derivatives	O=C(O)C(N)CNC	C4H10N2O2	118.074	119.082	119.082	341.005	3.30696	[M+H]+	2.10048e+06	255838	NA	NA	1.00526e+06	714020	389272	NA	NA	NA	NA	NA	NA	3.27462e+06	698334	NA	NA	NA	0.95246	0.0436991	-0.560737	-0.550253	0.703442	0.845627	0.359002	-0.456047	-0.456763	-0.597135	-0.556491	-0.52772	-0.518755	1.35181	0.683566	-0.411999	-0.541143	-0.63907	1.1224	0.35273	0.359928	No change
bilobol	Phenolic acids	OC=1C=C(O)C=C(C1)CCCCCCCC=CCCCCCC	C21H34O2	318.256	319.263	319.263	1062.38	0.257337	[M+H]+	1.26229e+07	4.97376e+06	1.06719e+07	1.06812e+07	7.89494e+06	1.44936e+07	8.20399e+06	5.62664e+06	3.39186e+07	6.88483e+06	1.35287e+07	5.97779e+06	8.28339e+06	1.55622e+06	2.44537e+06	1.34822e+06	8.09102e+06	2.14453e+07	-0.0471271	-0.443703	-0.049445	-0.011671	-0.207821	0.238275	-0.140955	-0.213893	0.505254	-0.212431	0.111616	-0.214405	-0.0656022	-0.762518	-0.590532	-0.840033	-0.117611	0.214144	1.0381	0.14639	-0.33289	No change
Biochanin A	Flavonoids	COC1=CC=C(C=C1)C2=COC3=CC(=CC(=C3C2=O)O)O	C16H12O5	284.068	283.061	283.061	1757.08	0.729085	[M-H]-	1.33569e+06	NA	NA	NA	NA	1.17745e+06	1.28165e+06	2.63529e+06	NA	NA	NA	1.2516e+06	NA	NA	NA	1.43538e+06	NA	NA	0.46632	-0.479784	-0.411652	-0.38249	-0.429419	0.975188	0.591683	0.990418	-0.202097	-0.467129	-0.392745	0.642311	-0.305236	-0.246248	-0.301299	0.711795	-0.37409	-0.550004	1.1578	0.26278	-0.371254	No change
Bisdemethoxycurcumin	Phenols	C1=CC(=CC=C1C=CC(=O)CC(=O)C=CC2=CC=C(C=C2)O)O	C19H16O4	308.105	307.098	307.098	632.859	0.617999	[M-H]-	868704	2.85127e+06	851360	640703	2.02079e+06	432637	820038	1.39747e+06	1.89772e+06	1.54993e+06	513221	999158	709181	777870	1.52491e+06	1.91889e+06	506618	881469	-0.147991	0.421435	-0.0540307	-0.116097	0.312819	-0.268333	-0.0180305	0.30928	0.392198	0.232543	-0.203207	0.130322	-0.000281961	0.0614129	0.321361	0.416241	-0.214513	-0.104297	0.18876	0.66222	-0.0605304	No change
Bruceine A	Terpenoids	CC1=C(C(=O)CC2(C1CC3C45C2C(C(C(C4C(C(=O)O3)OC(=O)CC(C)C)(OC5)C(=O)OC)O)O)C)O	C26H34O11	522.21	521.203	521.203	347.709	0.684382	[M-H]-	NA	NA	NA	NA	NA	NA	NA	NA	NA	NA	NA	145871	104922	124687	NA	NA	NA	NA	-0.139139	-0.122117	-0.122237	-0.107687	-0.119911	-0.145499	-0.111375	-0.0707719	-0.0732869	-0.13256	-0.108892	0.80805	0.669017	0.817991	-0.0857988	-0.0527743	-0.09961	-0.147336	0.41077	0.58619	0.131721	No change
Bullatine A	Terpenoids	CCN1CC2(CCCC34C2CC(C31)C56C4C(C(CC5)C(=C)C6O)O)C	C22H33NO2	343.251	344.255	344.255	368.672	0.618017	[M+H]+	8.81343e+08	8.0521e+08	7.04108e+08	4.86215e+08	5.5255e+08	3.27669e+08	5.48805e+08	3.38533e+08	5.28829e+08	6.69397e+08	7.04755e+08	6.29307e+08	4.43811e+08	4.37296e+08	4.52384e+08	2.82024e+08	4.31235e+08	684066642	0.106275	0.114004	0.0718048	-0.074616	-0.0781642	0.0985163	-0.0546548	-0.196371	0.0112521	0.0622506	0.117214	0.069911	-0.112477	-0.106479	-0.090961	-0.275149	-0.0635298	0.00359033	0.34023	0.097465	-0.109101	No change
Cadin-4-En-10-Ol	Terpenoids	OC1(C)CCC(C(C)C)C2C=C(C)CCC21	C15H26O	222.198	261.16	261.16	421.985	0.612282	[M+H]+	3.64409e+06	1.44663e+06	848872	NA	2.44139e+06	1.19252e+06	NA	348314	921018	1.4367e+06	1.78175e+06	948741	1.15459e+06	1.12177e+06	2.51749e+06	275338	NA	1.7847e+06	0.545051	0.157949	-0.0158541	-1.17417	0.433837	-1.26181	-1.17248	-0.216108	0.147127	0.235622	0.388856	0.147494	0.251399	0.254976	0.573098	-0.294445	-1.16582	0.25896	0.18069	0.87053	0.0579425	No change
Cafestol	Terpenoids	CC12CCC3=C(C1CCC45C2CCC(C4)C(C5)(CO)O)C=CO3	C20H28O3	316.204	317.209	317.209	804.826	0.246016	[M+H]+	NA	NA	NA	NA	NA	NA	NA	NA	NA	NA	NA	NA	NA	NA	NA	1.64235e+06	556828	NA	-0.276556	-0.231957	-0.172163	-0.15154	-0.189523	-0.296532	-0.147906	-0.00176798	0.0228949	-0.226952	-0.164886	-0.107507	-0.0852025	-0.0225327	-0.0764482	1.09138	0.569618	-0.299	0.9376	0.1992	0.300657	No change
Caffeine	Alkaloids	CN1C=NC2=C1C(=O)N(C(=O)N2C)C	C8H10N4O2	194.08	195.088	195.088	204.701	2.19022	[M+H]+	4.12363e+06	1.09524e+07	4.25161e+06	1.04558e+08	1.70635e+07	2.17749e+06	1.08633e+07	2.43178e+06	3.37343e+06	1.77572e+06	1.65968e+07	4.75089e+06	4.42876e+06	7.74439e+06	2.24298e+07	6.83635e+06	2.96087e+07	1.90297e+07	-0.354943	0.10162	-0.265736	1.18003	0.315795	-0.112802	0.176223	-0.375334	-0.284254	-0.620449	0.394259	-0.115803	-0.132118	0.10488	0.531758	0.0234043	0.647879	0.356417	1.2254	0.073633	0.39293	No change
Calcium pantothenate	Alkaloids	CC(C)(CO)C(C(=O)NCCC(=O)[O-])O.CC(C)(CO)C(C(=O)NCCC(=O)[O-])O.[Ca+2]	C9H17NO5.1/2 Ca	476.168	218.104	218.104	86.0272	2.48582	[M-H]-	7.02709e+06	1.16882e+07	1.36163e+07	2.02822e+06	NA	9.2448e+06	NA	1.62012e+07	NA	5.94459e+06	1.04617e+07	NA	1.25926e+07	1.30271e+07	NA	1.1304e+07	7.24167e+06	1.20338e+07	0.104827	0.35089	0.473343	-0.308229	-1.08725	0.366888	-1.01832	0.646683	-0.892751	0.137811	0.412032	-0.960218	0.521267	0.539907	-0.944049	0.453567	0.246089	0.37094	1.4878	0.24711	0.477081	No change
Camphor	Terpenoids	CC1(C2CCC1(C(=O)C2)C)C	C10H16O	152.12	153.127	153.127	1.41105	2.21999	[M+H]+	NA	864639	NA	1.02326e+06	512777	NA	NA	349890	2.32599e+06	3.10793e+06	894678	828668	345378	1.23193e+06	1.68733e+06	1.80202e+06	365537	NA	-0.933553	0.153799	-0.855954	0.363788	-0.0201513	0.126875	-0.843728	0.0145938	0.743358	0.813548	0.315886	0.317417	-0.0363706	0.523061	0.632972	0.657886	-0.088367	-0.953946	0.32528	0.77414	-0.104307	No change
Carnitine	Organic nitrogen compound	O=C([O-])CC(O)C[N+](C)(C)C	C7H15NO3	161.105	162.112	162.112	40.0997	2.74737	[M+H]+	2.80611e+08	159999063	1.56073e+08	1.79188e+08	2.55871e+08	1.78685e+08	1.79928e+08	1.56709e+08	1.1788e+08	1.55526e+08	1.91687e+08	1.90057e+08	1.55045e+08	2.53446e+07	2.36984e+08	201207704	1.59396e+08	1.68404e+08	0.157876	-0.0589339	-0.014198	0.0568937	0.149458	0.369084	0.0284545	0.037235	-0.107986	-0.0192774	0.120857	0.112784	-0.00235604	-0.726427	0.182346	0.135626	0.0170533	-0.0425258	0.31619	0.48492	-0.101392	No change
Carveol	Prenol lipids	CC1=CCC(CC1O)C(=C)C	C10H16O	152.12	135.117	135.117	1290.25	0.76028	[M+H]+	2.967e+07	NA	5.5249e+06	5.90953e+06	5.09542e+06	1.5484e+07	1.33085e+07	9.73619e+06	3.49571e+07	6.29163e+06	5.47163e+06	NA	1.58353e+07	NA	NA	2.62516e+06	NA	4.54506e+07	0.660535	-1.1229	-0.0136283	0.0657915	-0.0667111	-0.00434892	0.400678	0.350832	0.852763	0.0794476	0.0519898	-0.929864	0.531626	-0.879773	-0.917185	-0.238394	-0.97892	0.871079	1.2565	0.34766	-0.402902	No change
Cauloside C	Terpenoids	C[C@]12CC[C@@H]([C@@]([C@@H]1CC[C@@]3([C@@H]2CC=C4[C@]3(CC[C@@]5([C@H]4CC(CC5)(C)C)C(=O)O)C)C)(C)CO)O[C@H]6[C@@H]([C@H]([C@H](CO6)O)O)O[C@H]7[C@@H]([C@H]([C@@H]([C@H](O7)CO)O)O)O	C41H66O13	766.45	811.448	811.448	216.482	0.67549	[M-H]-	571701	1.82312e+06	2.19679e+06	1.0944e+06	1.88931e+06	552127	666548	685693	1.06172e+06	1.08724e+06	439832	NA	575525	1.7514e+06	407872	1.13155e+06	1.28538e+06	1.43159e+06	-0.312714	0.253248	0.396167	0.156576	0.31625	-0.0760452	-0.0746173	0.0477712	0.1949	0.101757	-0.240755	-0.974782	-0.0560281	0.429932	-0.211862	0.2332	0.230849	0.152647	0.89629	0.17758	0.287411	No change
Cearoin	Phenols	O=C(C=1C=CC=CC1)C=2C=C(O)C(OC)=CC2O	C14H12O4	244.074	245.074	245.074	42.7236	1.51886	[M+H]+	3.7381e+08	7.90451e+07	11134664	3.78269e+08	5.23851e+08	5.27578e+08	3.81666e+08	3.80005e+08	1.64124e+08	3.13185e+08	2.76675e+08	442186984	2.52835e+08	378565032	4.45929e+08	4.10057e+08	7.13399e+07	5.82e+07	0.153608	-0.501286	-1.30994	0.241387	0.314245	0.306382	0.230275	0.277468	-0.0895453	0.168466	0.158744	0.360362	0.0675808	0.260472	0.327093	0.323938	-0.447376	-0.62717	0.62434	0.29716	-0.200205	No change
Cephalotaxine	Alkaloids	COC1=CC23CCCN2CCC4=CC5=C(C=C4C3C1O)OCO5	C18H21NO4	315.147	316.152	316.152	1567.39	1.02161	[M+H]+	NA	NA	NA	NA	NA	NA	NA	NA	NA	NA	333939	NA	NA	NA	NA	NA	NA	NA	-0.180824	-0.143079	-0.105582	-0.096067	-0.119769	-0.197425	-0.0933351	0.0152155	0.0219075	-0.15019	0.632497	-0.0679156	-0.0578848	0.000348757	-0.0369914	0.064779	-0.0869388	-0.201708	0.35165	0.38168	-0.112762	No change
Chaulmoogric Acid	Fatty acids	O=C(O)CCCCCCCCCCCCC1C=CCC1	C18H32O2	280.24	298.274	298.274	957.379	1.44017	[M+H]+	3.86052e+06	1.43571e+06	NA	1.17355e+06	3.06154e+06	255313	4.25536e+06	1.98737e+06	550735	2.68971e+06	3.18248e+06	992938	751589	NA	1.5851e+06	991027	889443	1.64022e+06	0.435605	0.0185483	-1.35424	0.0576306	0.397356	0.203753	0.593864	0.361133	-0.177639	0.382766	0.504305	0.031402	-0.0712152	-1.26086	0.242363	0.0532928	-0.0601872	0.0842233	1.4076	0.10578	-0.45137	No change
Chenodeoxycholic acid	Terpenoids	CC(CCC(=O)O)C1CCC2C1(CCC3C2C(CC4C3(CCC(C4)O)C)O)C	C24H40O4	392.293	437.291	437.291	714.841	0.157138	[M-H]-	NA	NA	NA	NA	NA	NA	7.68981e+06	NA	4.62159e+06	4.44508e+06	3.83261e+06	5.81608e+06	4.04029e+06	2.06918e+06	NA	NA	4.39733e+06	NA	-0.64151	-0.593452	-0.516984	-0.454961	-0.528279	0.310117	0.795822	-0.33283	0.61962	0.559168	0.536361	0.739081	0.60167	0.321659	-0.384842	-0.332618	0.576542	-0.620876	1.4323	0.12772	-0.459281	No change
Cholic acid	Terpenoids	[H][C@@]12C[C@H](O)CC[C@]1(C)[C@@]1([H])C[C@H](O)[C@]3(C)[C@]([H])(CC[C@@]3([H])[C@]1([H])[C@H](O)C2)[C@H](C)CCC(O)=O	C24H40O5	408.288	431.277	431.277	626.224	0.368642	[M+H]+	NA	256053	NA	325241	823420	204823	169704	NA	967727	1.6465e+06	NA	827595	NA	NA	NA	NA	177361	NA	-0.757911	0.0710235	-0.718173	0.309643	0.642911	0.459347	0.0234867	-0.633889	0.849089	0.984902	-0.707653	0.772079	-0.679496	-0.639711	-0.659851	-0.600658	0.0501234	-0.769186	2.384	0.04549	-0.764465	Down
Cholic Acid, Methyl Ester	Terpenoids	O=C(OC)CCC(C)C1CCC2C3C(O)CC4CC(O)CCC4(C)C3CC(O)C12C	C25H42O5	422.303	423.31	423.31	710.231	1.79517	[M+H]+	NA	NA	NA	NA	163676	NA	NA	NA	1.45944e+06	245886	NA	351521	NA	NA	NA	NA	NA	NA	-0.52366	-0.494877	-0.486647	-0.471546	0.20072	0.330616	-0.47238	-0.403365	1.25812	0.345457	-0.47636	0.645592	-0.448469	-0.409661	-0.429115	-0.372204	-0.459983	-0.5346	1.8457	0.072714	-0.59185	No change
Choline	Organonitrogen compounds	OCC[N+1](C)(C)C	C5H14NO	104.108	104.107	104.107	40.0673	0.901448	[M+H]+	8.13057e+08	1422100101	3.81652e+08	8.30204e+08	7.73448e+08	5.78336e+08	8.47148e+08	6.60994e+08	7.6037e+08	4.2932e+08	6.97414e+08	410578568	3.9967e+08	5.22269e+08	840135499	3.37456e+08	448902346	7.35341e+08	0.0654075	0.35205	-0.205311	0.146728	0.0777371	-0.214281	0.132028	0.0734448	0.163385	-0.122399	0.10858	-0.0826617	-0.164029	-0.0382008	0.176897	-0.194014	-0.0509203	0.0246203	0.26924	0.26614	-0.0863373	No change
Chrysin	Flavonoids	OC1=CC(O)=C2C(=O)C=C(OC2=C1)C1=CC=CC=C1	C15H10O4	254.058	253.051	253.051	374.399	0.021273	[M-H]-	162018	852765	1.01601e+06	672725	1.54622e+06	385420	1.12211e+06	2.17196e+06	NA	NA	NA	496788	2.094e+06	2.78902e+06	2.47967e+06	1.93539e+06	317001	1.53234e+06	-0.379965	0.381852	0.526293	0.409164	0.699117	-1.00451	0.622254	0.997019	-0.885359	-0.98067	-0.948722	0.329363	0.971108	1.09276	1.03024	0.922796	0.0841765	0.653024	2.9211	0.03997	0.936703	Up
Cinchonine	Alkaloids	OC(C1CC2CCN1CC2C=C)C1=CC=NC2=CC=CC=C12	C19H22N2O	294.173	295.171	295.171	605.184	32.2027	[M+H]+	NA	197280	NA	NA	330789	348110	255039	208473	159268	291333	367897	NA	NA	NA	NA	NA	NA	NA	-0.579633	0.168356	-0.544454	-0.528774	0.448051	0.359626	0.400829	0.465187	0.373184	0.378329	0.56848	-0.515755	-0.506303	-0.468689	-0.487195	-0.431272	-0.517385	-0.590945	2.4283	0.00075263	-0.778674	Down
Cinnamic acid	Phenylpropanoids	C1=CC=C(C=C1)C=CC(=O)O	C9H8O2	148.052	149.06	149.06	263.327	1.31229	[M+H]+	NA	429012	1.24003e+06	575688	NA	600811	790167	462094	574219	NA	NA	2.989e+07	992020	NA	NA	706839	403312	1.14028e+06	-0.769569	-0.0580966	0.482947	0.209439	-0.699331	0.582021	0.339101	0.229109	0.306638	-0.731487	-0.684707	1.95683	0.517922	-0.564208	-0.606955	0.38897	0.0594043	0.388569	0.64022	0.65643	-0.205298	No change
Cinobufagin	Terpenoids	CC(=O)OC1C2OC22C3CCC4CC(O)CCC4(C)C3CCC2(C)C1C1=COC(=O)C=C1	C26H34O6	442.236	443.241	443.241	628.149	0.693959	[M+H]+	NA	NA	NA	NA	NA	NA	NA	NA	3.72936e+06	2.59519e+06	NA	750467	NA	NA	NA	NA	NA	NA	-0.452337	-0.413943	-0.375471	-0.366037	-0.390236	-0.468403	-0.363064	-0.253222	1.42823	1.21763	-0.378687	0.761481	-0.327094	-0.26907	-0.306579	-0.20345	-0.357541	-0.472632	2.2603	0.060216	-0.724789	No change
Citraconic acid	Fatty Acyls	OC(=O)C=C(C)C(O)=O	C5H6O4	130.027	129.019	129.019	49.602	1.96517	[M-H]-	3.45892e+07	3.40986e+07	4.63151e+07	4.30019e+07	5.32736e+07	4.83265e+07	3.50763e+07	4.02825e+07	5.3039e+07	4.29572e+07	3.63821e+07	3.89005e+07	2.96885e+07	3.55435e+07	4.32761e+07	3.78039e+07	3.387e+07	8.02764e+07	-0.16267	-0.152148	0.0346941	0.0333134	0.0497968	-0.12117	-0.0732325	0.0649174	0.142964	0.0222911	-0.0175509	0.0302433	-0.0944891	0.00413656	0.0707417	-0.000474349	-0.0498395	0.232209	0.0038191	0.98288	-0.00122464	No change
Citric acid	Organic acids and derivatives	O=C(O)CC(O)(C(=O)O)CC(=O)O	C6H8O7	192.027	230.99	230.99	48.9944	1.94916	[M+H]+	3.14024e+06	3.30926e+06	3.55496e+06	2.50731e+06	2.40697e+06	2.97942e+06	2.44718e+06	2.28951e+06	1.86217e+06	4.08633e+06	3.10911e+06	3.34548e+06	2.45519e+06	2.88204e+06	2.53113e+06	2.25221e+06	2.81135e+06	3.73627e+06	-0.0592709	-0.00963626	0.0743742	-0.0185316	-0.10996	-0.081848	-0.0449641	0.0182062	-0.113326	0.169407	0.0919971	0.150462	0.038613	0.10478	0.0373279	-0.0161629	0.034366	0.0569403	0.0082736	0.95738	-0.00265307	No change
Clareolide	Terpenoids	CC1(CCCC2(C1CCC3(C2CC(=O)O3)C)C)C	C16H26O2	250.193	251.201	251.201	633.836	1.02912	[M+H]+	2.2679e+06	1.57234e+06	1.4041e+06	1.83868e+06	3.216e+06	2.45274e+06	2.28465e+06	4.22377e+06	1.10809e+06	1.37963e+06	2.17002e+06	1.79753e+06	2.34181e+06	2.03262e+06	1.70916e+06	2.0798e+06	1.26419e+06	1.7926e+06	0.0296831	-0.105097	-0.0946132	0.0866993	0.255018	0.022704	0.16454	0.514818	-0.0807247	-0.0820779	0.176717	0.121951	0.256061	0.200751	0.109011	0.189563	-0.0689213	-0.0390044	0.087195	0.79544	-0.0279606	No change
Coixol	Alkaloids	COC1=CC2=C(C=C1)NC(=O)O2	C8H7NO3	165.043	164.035	164.035	327.238	1.33844	[M-H]-	NA	2.16723e+06	582207	NA	NA	NA	NA	NA	NA	NA	NA	574763	NA	549706	1.18363e+06	1.05417e+06	1.0126e+06	321701	-0.45484	1.0714	0.55146	-0.372267	-0.395613	-0.471388	-0.36959	-0.26436	-0.258162	-0.425823	-0.383212	0.662088	-0.335463	0.692799	0.985801	0.94658	0.867477	0.181822	2.2755	0.023658	0.729679	Up
columbianetin	Phenylpropanoids	O=C1OC2=C(C=C1)C=CC=3OC(CC32)C(O)(C)C	C14H14O4	246.089	245.079	245.079	507.477	0.928393	[M-H]-	2.32314e+06	2.42563e+06	2.82877e+06	2.9097e+06	2.09259e+06	2.38153e+06	2.30825e+06	1.75472e+06	2.45191e+06	4.0644e+06	2.24041e+06	1.75533e+06	2.1372e+06	2.43177e+06	2.99344e+06	2.36134e+06	2.20906e+06	2.26813e+06	-0.120373	-0.0731118	0.0513495	0.12335	-0.09382	-0.153482	0.00751199	-0.0171823	0.0770209	0.243798	0.0291733	-0.0502705	0.055272	0.111995	0.185054	0.0801396	0.00817783	-0.0932021	0.029826	0.87171	0.00956416	No change
Coniferyl aldehyde	Phenylpropanoids	COC1=CC(C=CC=O)=CC=C1O	C10H10O3	178.063	179.07	179.07	184.4	1.41026	[M+H]+	NA	NA	NA	NA	2.9604e+06	2.65003e+06	187746	393511	575461	NA	NA	NA	NA	NA	NA	NA	330245	NA	-0.389302	-0.357013	-0.344938	-0.33234	1.53219	-0.398043	0.395917	0.846045	0.986156	-0.372017	-0.336101	-0.316117	-0.306073	-0.261851	-0.285479	-0.220393	0.651415	-0.403022	1.0547	0.28761	-0.338214	No change
Corticosterone	Terpenoids	O=C1C=C2CCC3C4CCC(C(=O)CO)C4(C)CC(O)C3C2(C)CC1	C21H30O4	346.214	347.222	347.222	543.59	0.899957	[M+H]+	1.66648e+07	6.40254e+07	5.85261e+07	7.62542e+07	6.9088e+07	3.37697e+07	7.79314e+07	5.88248e+07	4.58666e+07	6.56012e+07	8.42908e+07	7.26512e+07	1.20383e+07	3.40877e+07	3.81891e+07	5.29128e+07	5.53943e+07	7.3349e+07	-0.615055	-0.00287835	0.00894363	0.15318	0.0353611	0.169211	0.140994	0.0884646	-0.0469461	0.0715092	0.224001	0.166631	-0.599473	-0.143733	-0.112795	0.0202021	0.0341477	0.0622513	0.71936	0.058698	-0.230675	No change
Cortodoxone	Terpenoids	O=C1C=C2CCC3C(CCC4(C)C3CCC4(O)C(=O)CO)C2(C)CC1	C21H30O4	346.214	347.222	347.222	466.527	0.355429	[M+H]+	674358	1.27871e+06	1.52833e+06	835698	993350	409373	691538	466294	1.27987e+06	984742	NA	1.41982e+06	642952	911312	763340	611656	1.38632e+06	NA	-0.29615	0.0344397	0.172549	-0.0253282	-0.0265302	0.438201	-0.12079	-0.168032	0.206164	-0.00342062	-1.07983	0.251748	-0.0710763	0.0989915	-0.00527732	-0.0684194	0.200985	-1.18493	0.060067	0.94773	-0.0192615	No change
Corydaline	Alkaloids	CC1C2C3=CC(=C(C=C3CCN2CC4=C1C=CC(=C4OC)OC)OC)OC	C22H27NO4	369.194	370.202	370.202	438.332	0.349343	[M+H]+	NA	409067	NA	189392	NA	NA	NA	NA	NA	NA	NA	NA	NA	NA	NA	NA	NA	NA	-0.168544	0.816933	-0.123359	0.61637	-0.1232	-0.177469	-0.109571	-0.0346291	-0.0422078	-0.150575	-0.11507	-0.0949866	-0.0849891	-0.0401881	-0.0640579	0.0012837	-0.098701	-0.181868	0.04081	0.68387	0.0130865	No change
Coumaric acid	Phenylpropanoids	O=C(O)C=CC1=CC=C(O)C=C1	C9H8O3	164.047	147.044	147.044	218.008	0.261064	[M+H]+	804925	NA	217644	1.24444e+06	221477	666346	NA	671215	NA	NA	NA	NA	NA	NA	NA	NA	NA	1.04306e+06	0.798992	-0.366721	0.344282	1.15991	0.337114	-0.410862	-0.336107	0.987818	-0.258346	-0.380264	-0.341092	-0.317338	-0.309447	-0.262288	-0.288484	-0.213674	-0.327559	0.956631	0.10421	0.91399	0.0334181	No change
Coumarin	Coumarins and derivatives	C1=CC=C2C(=C1)C=CC(=O)O2	C9H6O2	146.037	147.044	147.044	49.986	0.362955	[M+H]+	25425160	2.1082e+07	2.10286e+07	2.42956e+07	3.47692e+07	3.17829e+07	2.05085e+07	2.42804e+07	NA	1.3545e+07	1.49788e+07	16708937	2.84982e+07	2.29242e+07	2.69457e+07	1.80987e+07	1.56121e+07	3.27283e+07	0.106552	0.0324139	0.0878673	0.186195	0.269545	-0.162235	0.0982404	0.25292	-0.861089	-0.0720787	-0.00374508	0.0675517	0.286197	0.217919	0.256019	0.0821861	0.0134884	0.240927	0.83937	0.13871	0.269156	No change
CREATINE	Organic acids and derivatives	O=C(O)CN(C(=N)N)C	C4H9N3O2	131.069	132.077	132.077	41.1661	1.61733	[M+H]+	1.57164e+08	2.08644e+08	167088882	1.67421e+08	2.0926e+08	236391109	1.69363e+08	1.27345e+08	1.14873e+08	1.45987e+08	1.50006e+08	1.31018e+08	1.84416e+08	2.04733e+08	1.51414e+08	2.09783e+08	1.11192e+08	1.6991e+08	-0.0517799	0.0986688	0.0550744	0.0703194	0.110897	-0.228785	0.048198	-0.00874402	-0.0750391	-0.00559066	0.0579482	0.00716036	0.116004	0.189765	0.0487108	0.201565	-0.0770792	0.00635564	0.23981	0.14394	0.0768981	No change
Creatinine	Carboxylic acids and derivatives	CN1CC(=O)N=C1N	C4H7N3O	113.059	114.066	114.066	37.717	2.77252	[M+H]+	3.01625e+07	NA	NA	9.96378e+06	5.02602e+07	1.00963e+07	3.38874e+07	8.90571e+06	1.2225e+07	2.56583e+07	7.69124e+06	1.12764e+07	7.303e+06	9.03119e+06	5.65261e+06	7.15072e+06	7.05681e+06	7.58529e+06	0.402389	-1.04031	-0.97711	0.0229237	0.650687	-0.201027	0.536523	0.0443261	0.131939	0.430791	-0.0713656	0.118861	-0.0521097	0.0366072	-0.174925	-0.0888203	-0.115258	-0.179098	0.91719	0.015844	-0.294113	No change
cuminyl alcohol	Prenol lipids	OCC1=CC=C(C=C1)C(C)C	C10H14O	150.104	133.103	133.103	342.979	16.9515	[M+H]+	NA	340252	149909	NA	NA	NA	NA	NA	NA	NA	NA	NA	NA	NA	NA	257387	NA	NA	-0.164767	0.831102	0.572104	-0.116607	-0.129399	-0.174063	-0.117861	-0.053345	-0.0625942	-0.150866	-0.120456	-0.103984	-0.0948698	-0.0596825	-0.0771388	1.00496	-0.104717	-0.174257	0.57349	0.3457	0.183899	No change
Curcumenol	Terpenoids	OC12OC3(CC1=C(C)C)C(C(=C2)C)CCC3C	C15H22O2	234.162	257.153	257.153	941.73	4.69403	[M+H]+	NA	NA	NA	NA	694914	293895	NA	135803	NA	NA	NA	249598	NA	NA	NA	320849	296725	213802	-0.503198	-0.479911	-0.475941	-0.459101	0.906144	0.416245	-0.462852	0.416184	-0.413046	-0.492524	-0.464008	0.587204	-0.441769	-0.410905	-0.426145	0.785205	0.613804	0.27762	0.63766	0.52105	0.204476	No change
Curcumol	Terpenoids	CC1CCC2C13CC(C(O3)(CC2=C)O)C(C)C	C15H24O2	236.178	237.185	237.185	573.26	0.211489	[M+H]+	506613	1.62185e+06	777615	1.2695e+06	951629	975643	2.26271e+06	1.81186e+06	NA	1.09921e+06	2.11348e+06	1.2806e+06	2.01536e+06	1.50817e+06	1.09831e+06	NA	1.21103e+06	1.32323e+06	-0.351641	0.217235	-0.0456706	0.234992	0.0309667	-0.164699	0.468988	0.466665	-0.851985	0.12309	0.472553	0.28553	0.500079	0.384292	0.228828	-0.813539	0.220347	0.131877	0.16266	0.85841	-0.0521591	No change
Cyclo(leucylprolyl)	Miscellaneous	O=C1NC(C(=O)N2CCCC12)CC(C)C	C11H18N2O2	210.137	211.133	211.133	323.644	52.789	[M+H]+	NA	109169	NA	NA	455322	323559	NA	609216	NA	281746	133502	322014	240359	157231	81483.9	137839	217958	275588	-0.753799	0.0335369	-0.740198	-0.729926	0.673491	-0.756606	-0.734273	0.980188	-0.712248	0.451236	0.192223	0.649533	0.551012	0.414402	0.038116	0.417341	0.427478	0.34631	0.71102	0.46533	0.228	No change
Cycloart-23-ene-3_, 25 diol	Terpenoids	C[C@@]12[C@@](C)(CC[C@@H]2[C@@H](C/C=C/C(C)(O)C)C)[C@]3([H])CC[C@@]4([H])C(C)(C)[C@@H](O)CC[C@]4(C5)[C@]35CC1	C30H50O2	442.381	443.335	443.335	940.328	1.58637	[M+H]+	NA	NA	NA	NA	NA	NA	NA	NA	NA	NA	NA	NA	NA	NA	NA	NA	941695	NA	-0.187218	-0.152649	-0.133826	-0.121618	-0.13785	0.552149	-0.120664	-0.0357411	-0.0407879	-0.165386	-0.125663	-0.101898	-0.0937818	-0.0467414	-0.0726474	0.0035928	1.24549	-0.203089	0.73959	0.31475	0.237161	No change
Cyclohexanamine	Fatty amine	NC1CCCCC1	C6H13N	99.1048	100.112	100.112	135.497	1.01199	[M+H]+	2.25823e+06	1.15033e+06	1.04559e+06	1.83829e+06	2.43444e+06	2.95532e+06	1.28915e+06	3.43251e+06	NA	714328	1.12997e+06	736655	2.33207e+06	1.24208e+06	1.82492e+06	1.70838e+06	944336	3.26856e+06	0.0762377	-0.196271	-0.175886	0.135496	0.181892	0.220776	-0.032498	0.474783	-0.913352	-0.336881	-0.0621495	-0.212493	0.303239	0.0463632	0.184938	0.154886	-0.14878	0.284471	0.99154	0.13843	0.317952	No change
Cymarine	Terpenoids	O=CC12CCC(OC3OC(C)C(O)C(OC)C3)CC2(O)CCC4C1CCC5(C)C(C6=CC(=O)OC6)CCC45O	C30H44O9	548.299	571.285	571.285	190.233	0.454202	[M+H]+	2.77107e+06	4.73262e+06	3.14542e+06	2.16079e+06	2.45028e+06	1.68758e+06	1.16932e+06	1.3287e+06	1.18143e+06	2.3844e+06	1.75204e+06	1.77503e+06	1.38638e+06	656217	1.44724e+06	2.3056e+06	1.86896e+06	2.51568e+06	0.015163	0.280018	0.15154	0.0494735	0.0281151	0.034228	-0.2293	-0.0797421	-0.164207	0.057062	-0.0261212	0.00856887	-0.0781106	-0.375734	-0.0689034	0.124002	-0.0105392	0.00976985	0.017788	0.94562	0.00570387	No change
Cytosine	Alkaloids	C1=C(NC(=O)N=C1)N	C4H5N3O	111.043	112.051	112.051	49.2482	3.39826	[M+H]+	7.26995e+06	5.78492e+06	6.9735e+06	6.69887e+06	8.83069e+06	5.60761e+06	6.87836e+06	4.42205e+06	6.75558e+06	7.12069e+06	5.54555e+06	4.91358e+06	5.13696e+06	5.38091e+06	5.2674e+06	5.47951e+06	6.69967e+06	6.65925e+06	-0.0549858	-0.140495	-0.00318692	0.0258825	0.076049	-0.0707715	0.0200332	-0.0797963	0.0495793	0.0402673	-0.0359283	-0.0598804	-0.0278017	-0.00652102	-0.0307474	-0.0278516	0.034996	-0.064185	0.029306	0.72606	-0.00939759	No change
D(-)-Gulono-gamma-lactone	Organic oxygen compounds	OCC(O)C(O1)C(O)C(O)C(=O)1	C6H10O6	178.048	177.04	177.04	36.2886	1.35583	[M-H]-	2.80439e+06	2.76225e+06	3.67137e+06	4.73565e+06	4.09021e+06	6.22666e+06	3.58548e+06	NA	3.17567e+06	4.32885e+06	2.38802e+06	2.67955e+06	1.22186e+06	2.80798e+06	2.81332e+06	3.49795e+06	3.36489e+06	1.65301e+06	-0.103686	-0.0832843	0.0945069	0.256838	0.129263	0.0366368	0.125991	-0.887064	0.114917	0.202632	-0.0143405	0.0625786	-0.25524	0.101007	0.0893292	0.16845	0.116988	-0.307632	0.16018	0.78962	0.0513646	No change
D-(+)-Malic acid	Hydroxy acids and derivatives	C(C(C(=O)O)O)C(=O)O	C4H6O5	134.022	133.014	133.014	43.0359	1.48863	[M-H]-	5.40543e+07	4.02719e+07	1.09445e+08	5.41287e+07	9.43534e+07	6.05184e+07	7.52782e+06	1.24625e+08	6.13496e+07	5.46564e+07	7.30655e+07	4.34e+07	4.32479e+07	3.37761e+07	1.17374e+08	4.37214e+07	4.76599e+07	5.69665e+07	-0.0738232	-0.187284	0.313214	0.028024	0.196991	-0.834684	-0.840992	0.42269	0.100666	0.0221515	0.18074	-0.0209344	-0.0463926	-0.121285	0.385543	-0.0409167	-0.00725113	-0.0221082	0.14723	0.80945	0.0472114	No change
Daidzein	Flavonoids	O=C1C(=COC2=CC(O)=CC=C12)C=3C=CC(O)=CC3	C15H10O4	254.058	255.066	255.066	435.192	1.48811	[M+H]+	1.43189e+07	1.27275e+07	1.02155e+07	1.51058e+07	4.55676e+07	3.75372e+07	2.45733e+07	5.27654e+07	6.01752e+06	6.41073e+06	1.13792e+07	1.88786e+07	6.5034e+07	2.50621e+07	3.49022e+07	2.32133e+07	1.006e+07	7.36926e+07	-0.12552	-0.160242	-0.200757	0.00757745	0.410863	-0.494862	0.201843	0.603263	-0.369986	-0.375158	-0.0956864	0.148131	0.649653	0.283396	0.40199	0.221609	-0.153517	0.622651	0.99448	0.13467	0.318896	No change
Dehydroabietic acid	Terpenoids	CC(C)c1ccc2c(c1)CCC1[C@]2(C)CCC[C@@]1(C)C(=O)O	C20H28O2	300.209	301.217	301.217	923.09	0.485451	[M+H]+	4.25056e+06	NA	NA	NA	NA	3.82968e+06	4.81979e+06	NA	6.79137e+06	4.1368e+06	4.41104e+06	NA	NA	NA	NA	NA	NA	3.84066e+06	0.438692	-0.552352	-0.478246	-0.415677	-0.48777	0.503516	0.606916	-0.296146	0.791126	0.536902	0.605855	-0.35974	-0.337235	-0.304742	-0.345081	-0.297493	-0.408117	0.431747	1.6351	0.056635	-0.524306	No change
Dehydroascorbic acid	Organic acids and derivatives	O=C1OC(C(=O)C1=O)C(O)CO	C6H6O6	174.016	173.009	173.009	37.876	0.434121	[M-H]-	4.18788e+07	4.49834e+07	6.55984e+07	2.38534e+07	3.92111e+07	3.58236e+07	3.61646e+07	1.15698e+07	2.75708e+07	2.67331e+07	3.42749e+07	2.25736e+07	1.64451e+07	3.63095e+07	3.39313e+07	2.35746e+07	2.64438e+07	2.78516e+07	-0.00832908	0.0428056	0.267725	-0.147239	-0.00239742	0.0361766	0.0156393	-0.386909	-0.0690696	-0.0964466	0.0325244	-0.129313	-0.266039	0.0888005	0.0416166	-0.121523	-0.0818755	-0.151889	0.07415	0.77666	0.0237775	No change
dehydrocostus lactone	Terpenoids	O=C1OC2C(C1=C)CCC(=C)C3CCC(=C)C23	C15H18O2	230.131	231.136	231.136	1597.12	0.99243	[M+H]+	NA	1.19628e+07	1.22944e+07	NA	5.11059e+06	1.04969e+07	NA	NA	NA	7.27414e+06	2.26625e+07	3.53973e+07	NA	NA	2.03986e+07	NA	NA	NA	-0.695005	0.435418	0.502181	-0.528089	0.0927928	0.451532	-0.542106	-0.441962	-0.475573	0.301804	0.823548	1.03536	-0.465151	-0.445963	0.786029	-0.461359	-0.524827	-0.656624	1.2832	0.28072	-0.411494	No change
Dehydroevodiamine	Alkaloids	CN1C2=CC=CC=C2C(=O)N3C1=C4C(=C5C=CC=CC5=N4)CC3	C19H15N3O	301.122	302.129	302.129	326.51	0.823394	[M+H]+	NA	155597	278844	NA	727060	NA	1.4507e+06	313602	599021	111348	816753	267684	724480	NA	NA	226258	NA	1.33449e+06	-0.813079	-0.0167824	0.293884	-0.777703	0.693907	-0.819666	1.05903	0.533466	0.778173	-0.137951	0.836431	0.385524	0.838004	-0.742376	-0.753311	0.425613	-0.769031	0.916955	1.8393	0.15129	-0.589803	No change
Delphinidin	Tetraterpenes	Oc(c1)cc([o+1]2)c(cc(O)c2c(c3)cc(O)c(O)c(O)3)c(O)1	C15H11O7	303.05	301.035	301.035	378.223	0.54525	[M-H]-	154241	2.2665e+06	726854	642735	1.24669e+06	NA	457102	1.26301e+06	1.68737e+06	1.60414e+06	307179	1.21121e+06	623372	359934	974040	1.78285e+06	504665	771380	-0.642082	0.576102	0.13501	0.143458	0.361926	-0.349351	-0.0117521	0.525076	0.603338	0.507144	-0.181001	0.470579	0.203137	0.00560881	0.386751	0.642657	0.0420038	0.0891194	0.2828	0.60019	-0.0906844	No change
Delsoline	Terpenoids	CCN1CC2(CCC(C34C2C(C(C31)(C5(CC(C6CC4C5C6OC)OC)O)O)OC)O)COC	C25H41NO7	467.288	468.293	468.293	107.409	1.21126	[M+H]+	399038	129990	NA	273198	639082	137531	330182	462335	311585	123780	391735	439886	635038	278472	323331	535095	337725	748572	-0.129069	-0.533289	-1.19574	-0.108702	0.188659	-0.00715382	-0.0290879	0.238946	0.0909493	-0.542328	0.0549378	0.155679	0.335104	0.0238158	0.0376904	0.2935	-0.00877236	0.199288	0.47377	0.26581	0.151922	No change
Demethoxycurcumin	Phenols	COC1=C(C=CC(=C1)C=CC(=O)CC(=O)C=CC2=CC=C(C=C2)O)O	C20H18O5	338.115	337.108	337.108	642.115	1.26034	[M-H]-	780654	1.4802e+06	488927	372984	793821	186633	351665	893675	1.2246e+06	1.21732e+06	499928	977608	548773	383724	939566	1.29255e+06	337259	513636	-0.0241296	0.301622	-0.124325	-0.180212	0.0765403	-0.261196	-0.209983	0.297675	0.391189	0.296093	-0.0414831	0.294758	0.0642221	-0.054266	0.285807	0.427389	-0.217838	-0.193023	0.37212	0.42792	-0.119326	No change
Demissidine	Terpenoids	C[C@H]1CC[C@@H]2[C@H]([C@H]3[C@@H](N2C1)C[C@@H]4[C@@]3(CC[C@H]5[C@H]4CC[C@@H]6[C@@]5(CC[C@@H](C6)O)C)C)C	C27H45NO	399.35	400.358	400.358	1289.18	0.0892954	[M+H]+	6.09779e+07	6.74336e+06	1.03623e+07	2.59044e+07	1.2426e+07	NA	4.71303e+07	1.72025e+07	NA	NA	2.59091e+07	NA	4.18613e+07	3.17488e+07	1.96009e+06	4.55863e+07	NA	1.27932e+08	0.957513	0.0102437	0.25648	0.691337	0.304556	0.241585	0.929829	0.577099	-0.999141	-1.20257	0.708947	-1.07015	0.922557	0.835784	-0.364948	0.957703	-1.11829	1.31731	1.8743	0.31316	0.601018	No change
Dendrobine	Terpenoids	CC(C)C1C2C3CCC4C3(C(C1OC2=O)N(C4)C)C	C16H25NO2	263.189	264.196	264.196	818.97	0.459467	[M+H]+	NA	NA	3.48986e+06	2.02174e+06	1.39464e+06	3.32396e+06	1.87923e+06	2.44154e+06	NA	2.23113e+06	2.88416e+06	2.75934e+06	2.81323e+06	3.04632e+06	1.95748e+06	2.28721e+06	2.82501e+06	1.88545e+06	-0.907874	-0.855381	0.327186	0.150762	-0.0852625	-0.0963379	0.104125	0.305374	-0.569023	0.158771	0.321167	0.330355	0.358749	0.388223	0.189388	0.251467	0.297755	0.00686804	0.43746	0.37702	0.14028	No change
Deoxyandrographolide	Terpenoids	CC1=C(C2(CCC(C(C2CC1)(C)CO)O)C)CCC3=CCOC3=O	C20H30O4	334.214	335.22	335.22	655.12	1.06665	[M+H]+	7.56388e+06	1.57279e+07	6.72337e+06	6.9154e+06	1.02301e+07	1.10823e+07	8.4543e+06	1.95796e+07	1.66812e+06	5.76303e+06	7.94622e+06	4.75434e+06	5.32363e+06	7.30443e+06	8.07915e+06	1.0718e+07	5.86337e+06	7.01365e+06	0.0318265	0.367639	0.0476884	0.108054	0.208376	-0.252304	0.17859	0.620315	-0.465466	0.0166346	0.18318	-0.00488576	0.055864	0.189124	0.215711	0.32381	0.0445284	0.0273046	0.17047	0.72629	0.0546624	No change
DEOXYCARNITINE	Fatty Acyls	O=C([O-])CCC[N+](C)(C)C	C7H15NO2	145.11	146.118	146.118	37.5062	3.37515	[M+H]+	1.09154e+07	8.34409e+06	6.73168e+06	9.98482e+06	8.61534e+06	3.19665e+06	8.22003e+06	1.11129e+07	2.03166e+06	8.75954e+06	7.74435e+06	1.06356e+07	3.56376e+06	7.72422e+06	8.79425e+06	1.1025e+07	8.05671e+06	1.47705e+06	0.244968	0.141649	0.0988526	0.315751	0.185551	-0.261956	0.216586	0.433434	-0.335277	0.25108	0.2232	0.386484	-0.0609861	0.263742	0.299376	0.38594	0.236189	-0.621335	0.34957	0.56963	-0.112097	No change
Deoxycholic acid	Terpenoids	CC(CCC(=O)O)C1CCC2C1(C(CC3C2CCC4C3(CCC(C4)O)C)O)C	C24H40O4	392.293	391.285	391.285	715.077	0.930181	[M-H]-	3.75877e+07	1.03168e+08	2.43202e+07	2.0155e+07	2.65271e+07	1.87578e+07	1.67811e+08	2.5844e+07	1.31166e+08	1.47169e+08	1.13356e+08	1.72474e+08	1.13684e+08	7.89445e+07	5.52525e+07	4.80303e+07	1.20516e+08	3.60391e+07	-0.331356	0.136153	-0.449802	-0.493808	-0.448271	0.0719788	0.387627	-0.319852	0.33023	0.342938	0.285036	0.464878	0.258313	0.139252	-0.0233317	-0.094486	0.302343	-0.317983	0.63761	0.2051	-0.204458	No change
Deoxyvasicinone	Alkaloids	O=C1N2CCCC2=NC2=CC=CC=C12	C11H10N2O	186.079	187.087	187.087	110.129	1.24229	[M+H]+	1.22039e+07	7.64775e+06	8.25809e+06	1.37894e+07	2.35163e+07	3.83786e+06	9.56925e+06	7.2239e+06	7.41819e+06	1.50628e+07	4.79848e+06	3.48902e+06	5.86728e+06	5.78836e+06	6.26181e+06	8.20892e+06	8.51897e+06	7.37501e+06	0.0212695	-0.169274	-0.0828028	0.181703	0.344197	0.0688726	0.00952287	-0.026389	-0.0636652	0.213816	-0.251051	-0.361209	-0.124709	-0.129705	-0.111035	-0.0131091	-0.0111909	-0.174359	0.044248	0.874	-0.0141887	No change
Desoxypeganine	Alkaloids	C1CN2CC3=CC=CC=C3N=C2C1	C11H12N2	172.1	173.107	173.107	147.624	2.30656	[M+H]+	1.10024e+07	8.72977e+06	1.12146e+07	1.66415e+07	2.84691e+07	1.65513e+07	1.63011e+07	1.91512e+07	NA	9.73814e+06	1.6858e+07	1.26597e+07	2.06617e+07	8.22087e+06	1.13023e+07	9.44535e+06	1.02843e+07	2.41499e+07	-0.0321197	-0.118475	0.0471532	0.257067	0.417137	-0.200045	0.231373	0.379691	-1.73332	0.0182579	0.281079	0.179072	0.384554	0.00934041	0.126523	0.0404823	0.0620211	0.34286	0.83661	0.44246	0.268272	No change
Dexamethasone	Terpenoids	CC1CC2C3CCC4=CC(=O)C=CC4(C)C3(F)C(O)CC2(C)C1(O)C(=O)CO	C22H29FO5	392.2	393.21	393.21	270.048	0.872313	[M+H]+	114023	NA	NA	NA	564187	NA	NA	NA	NA	NA	NA	NA	127033	146080	NA	NA	NA	169219	0.34343	-0.262391	-0.26182	-0.245225	1.10504	-0.288811	-0.248964	-0.202835	-0.207214	-0.272786	-0.247969	-0.237804	0.592514	0.719817	-0.220108	-0.182182	-0.236523	0.471049	1.3317	0.042571	0.427023	Up
Di(2-ethylhexyl)phthalate (DEHP)	Miscellaneous	CCCCC(CC)COC(=O)c1ccccc1C(=O)OCC(CC)CCCC	C24H38O4	390.277	391.284	391.284	1099.7	0.612044	[M+H]+	8.84936e+06	1.45901e+07	1.17897e+07	4.34715e+06	7.3956e+06	6.15857e+06	4.28535e+06	5.12105e+06	6.04169e+06	6.76932e+06	1.02958e+07	9.18615e+06	9.08251e+06	1.46745e+07	1.64716e+07	2.45616e+07	4.59962e+07	1.77047e+07	-0.152943	0.0799276	0.0454384	-0.347574	-0.187632	-0.159534	-0.368404	-0.20347	-0.186832	-0.171124	0.0401137	0.0179368	0.0203306	0.223315	0.252448	0.4273	0.689348	0.180892	1.3854	0.0028576	0.444235	Up
Diatoxanthin	Miscellaneous	CC1=C(C(C[C@@H](C1)O)(C)C)/C=C/C(=C/C=C/C(=C/C=C/C=C(\C)/C=C/C=C(\C)/C#CC2=C(C[C@H](CC2(C)C)O)C)/C)/C	C40H54O2	566.412	567.422	567.422	1024.7	0.0375539	[M+H]+	5.57596e+07	2.43285e+07	1.84261e+07	1.9125e+07	2.86173e+07	2.1714e+07	2.15983e+07	1.85717e+07	1.42769e+07	1.98385e+07	1.62198e+07	1.6378e+07	2.08861e+07	1.60402e+07	2.39748e+07	1.86411e+07	1.25433e+07	3.46865e+07	0.357779	0.0118857	-0.0510942	-0.00234671	0.102319	-0.0741155	0.0361994	0.0482756	-0.104467	0.0121116	-0.0516904	-0.0232833	0.0705049	-0.0264951	0.121762	0.0133879	-0.169794	0.181118	0.14207	0.43238	0.0455564	No change
Dibutylphthalate	Organic acids and derivatives	CCCCOC(=O)c1ccccc1C(=O)OCCCC	C16H22O4	278.152	279.157	279.157	496.454	0.980771	[M+H]+	1.89356e+06	3.04973e+06	1.3558e+06	1.54199e+06	3.41082e+06	1.69673e+06	1.41587e+06	2.69373e+06	410562	1.47442e+06	918989	909087	1.0878e+06	1.37477e+06	1.27786e+06	1.70274e+06	886884	2.37212e+06	-0.0117655	0.230612	-0.072235	0.0480117	0.31844	-0.069146	-0.00282372	0.362513	-0.412147	-0.0128911	-0.162125	-0.131538	-0.0373792	0.0773797	0.024818	0.143692	-0.186928	0.128115	0.2644	0.47956	0.0847848	No change
Diethyl-phthalate	Benzoic acids and derivatives	CCOC(=O)C1=CC=CC=C1C(=O)OCC	C12H14O4	222.089	221.082	221.082	574.703	0.990688	[M-H]-	674839	1.09029e+06	939402	781949	1.37035e+06	1.08352e+06	693075	971799	631359	554348	1.01919e+06	679046	779844	835570	684330	887375	684453	825681	-0.257678	-0.000541392	-0.00187548	-0.0163371	0.154044	0.0177469	-0.0813874	0.168623	-0.0222975	-0.23618	0.113328	-0.0285893	0.0504926	0.100119	-0.0124654	0.114405	-0.071745	-0.126916	0.07297	0.74781	0.023399	No change
Digitonin	Terpenoids	CC1C2C(OC11CCC(C)CO1)C(O)C1C3CCC4CC(OC5OC(CO)C(OC6OC(CO)C(O)C(OC7OCC(O)C(O)C7O)C6OC6OC(CO)C(O)C(OC7OC(CO)C(O)C(O)C7O)C6O)C(O)C5O)C(O)CC4(C)C3CCC21C	C56H92O29	1228.57	1227.57	1227.57	445.882	3.24798	[M-H]-	599044	141660	NA	NA	NA	NA	NA	NA	NA	NA	350871	NA	NA	NA	NA	NA	NA	447856	0.900127	0.341233	-0.297193	-0.281212	-0.295025	-0.336513	-0.283613	-0.222552	-0.231814	-0.314359	0.844333	-0.270359	-0.261167	-0.228957	-0.24548	-0.196106	-0.269842	0.789168	0.034293	0.96616	0.0109967	No change
Dihydroartemisinic acid	Terpenoids	CC1CCC(C2C1CCC(=C2)C)C(C)C(=O)O	C15H24O2	236.178	237.185	237.185	646.913	1.02833	[M+H]+	NA	NA	NA	NA	NA	NA	115635	699176	103920	NA	NA	307509	NA	NA	NA	NA	242791	NA	-0.560886	-0.54438	-0.544175	-0.529922	-0.542018	1.03976	0.238733	1.13161	0.352127	-0.554832	-0.531594	0.724463	-0.520235	-0.498144	-0.50878	-0.476258	0.569187	-0.56892	1.7483	0.11943	-0.56061	No change
Dihydrocapsaicin	Alkaloids	CC(C)CCCCCCC(=O)NCc(c1)cc(OC)c(O)c1	C18H29NO3	307.215	308.222	308.222	488.598	0.260445	[M+H]+	236680	259571	260800	413570	755835	827107	NA	414471	NA	NA	108554	168636	334104	142891	636395	651934	102193	667148	0.0211578	0.112252	0.196279	0.451383	0.641651	0.0128729	-0.88922	0.574302	-0.852688	-0.909977	-0.157104	0.112959	0.4408	0.118185	0.70627	0.745277	-0.163653	0.521663	2.3338	0.028994	0.748379	Up
Dihydromyricetin	Flavonoids	C1=C(C=C(C(=C1O)O)O)C2C(C(=O)C3=C(C=C(C=C3O2)O)O)O	C15H12O8	320.053	319.049	319.049	341.76	0.582033	[M-H]-	340700	NA	NA	NA	368817	1.65817e+06	466212	454668	426676	500168	518839	303995	390306	NA	NA	171730	89439.5	671070	0.140541	-0.991271	-0.990544	-0.977631	0.294135	-1.00751	0.464382	0.574893	0.548206	0.431801	0.526285	0.336595	0.470381	-0.956767	-0.965471	0.219719	-0.263714	0.488542	2.0216	0.041081	-0.648245	Down
Dihydrotanshinone I	Quinones	CC1COC2=C1C(=O)C(=O)C3=C2C=CC4=C(C=CC=C43)C	C18H14O3	278.094	279.101	279.101	80.365	1.09472	[M+H]+	4.12732e+06	512670	2.96293e+06	2.78164e+06	4.4087e+06	4.47566e+06	2.07946e+06	3.80543e+06	NA	1.40465e+06	2.47465e+06	2.07003e+06	2.63424e+06	3.87526e+06	3.88972e+06	578367	1.93156e+06	4.57128e+06	0.0855154	-0.828581	0.017015	0.0490247	0.176348	-0.175746	-0.0917148	0.25309	-1.23903	-0.290052	0.016405	-0.0343979	0.0902613	0.251571	0.239829	-0.536536	-0.1054	0.169101	0.77678	0.3367	0.249088	No change
Di-n-butyl phthalate	Organic acids and derivatives	CCCCOC(=O)C1=CC=CC=C1C(=O)OCCCC	C16H22O4	278.152	277.144	277.144	745.716	1.28255	[M-H]-	9.51795e+06	5.12797e+06	7.08172e+06	7.18645e+06	1.03511e+07	1.44926e+07	3.31883e+06	5.93174e+06	1.44229e+06	1.90564e+06	3.24953e+06	3.09724e+06	9.42703e+06	5.8296e+06	1.00244e+07	8.132e+06	2.67406e+06	1.53642e+07	0.203011	-0.0593971	0.139917	0.191531	0.279897	-0.335631	-0.154038	0.180208	-0.456886	-0.41233	-0.128324	-0.123253	0.360539	0.162795	0.374123	0.272026	-0.228286	0.440661	1.2872	0.013197	0.412747	Up
Diosgenin	Terpenoids	CC1CCC2(C(C3C(O2)CC4C3(CCC5C4CC=C6C5(CCC(C6)O)C)C)C)OC1	C27H42O3	414.313	415.321	415.321	1291.95	0.180602	[M+H]+	1.41604e+07	NA	5.43941e+06	1.95506e+06	6.88254e+06	9.97742e+06	8.00291e+06	7.75148e+06	3.50845e+07	7.17272e+06	6.45673e+06	2.67096e+06	8.00382e+06	1.79376e+06	658528	6.48847e+06	NA	2.76592e+07	0.471108	-1.55201	0.118183	-0.269093	0.200727	0.154016	0.31652	0.388843	0.992837	0.275088	0.25776	-0.0893851	0.389032	-0.234448	-0.680584	0.275171	-1.44962	0.796957	1.5827	0.1931	-0.507525	No change
Dipropylphthalate	Miscellaneous	CCCOC(=O)c1ccccc1C(=O)OCCC	C14H18O4	250.121	251.128	251.128	555.17	0.533029	[M+H]+	1.35256e+06	NA	NA	506576	NA	1.76413e+06	NA	NA	269018	NA	NA	1.28663e+06	2.41525e+06	NA	NA	NA	NA	NA	0.818846	-0.498129	-0.471319	0.541755	-0.480306	-0.546997	-0.459124	-0.364295	0.417133	-0.509198	-0.468497	1.00167	1.29171	-0.374976	-0.406765	-0.318392	-0.452127	-0.552964	0.22412	0.85572	-0.0718672	No change
DL-Coniine	Alkaloids	CCCC1CCCCN1	C8H17N	127.136	128.144	128.144	1591.05	3.57937	[M+H]+	2.27565e+07	1.47131e+07	NA	1.99272e+07	1.56894e+07	1.50563e+07	8.49238e+06	2.40311e+07	3.2255e+07	3.16031e+07	NA	NA	1.57251e+07	1.87295e+07	3.23512e+07	2.06604e+07	NA	NA	0.320225	0.136545	-0.761066	0.362129	0.19032	-0.859935	-0.0227235	0.507727	0.58227	0.557071	-0.682034	-0.650904	0.301222	0.387931	0.604756	0.403561	-0.6931	-0.812467	0.051717	0.9632	-0.0165839	No change
d-LIMONENE	Monoterpenoids	C=C(C)C1CC=C(C)CC1	C10H16	136.125	137.133	137.133	581.452	2.24158	[M+H]+	NA	919713	601711	605125	848200	605198	1.18293e+06	504722	1.21492e+06	1.12295e+06	1.36578e+06	689590	NA	566888	213759	528829	825532	419696	-1.25431	0.047042	-0.0721752	-0.00633634	0.0676215	-0.0694164	0.277657	0.0270615	0.349363	0.219622	0.366717	0.104027	-1.16448	0.0668724	-0.384902	0.0407194	0.136551	-0.332551	1.55	0.037192	-0.497039	Down
DL-Pipecolinic acid	Alkaloids	OC(=O)C(C1)NCCC1	C6H11NO2	129.079	130.086	130.086	32.2497	2.50177	[M+H]+	3.27289e+07	2.98804e+07	3.54521e+07	2.76107e+07	3.78849e+07	5.26433e+07	2.96426e+07	3.26295e+07	2.0817e+07	2.3282e+07	1.91723e+07	2.38485e+07	3.58864e+07	2.64994e+07	2.53402e+07	2.38997e+07	23088033	2.74831e+07	0.0143335	-0.0122273	0.116095	0.0405184	0.108281	-0.178916	0.0544996	0.18126	-0.0658449	-0.0345222	-0.0960126	0.0188332	0.183879	0.0824482	0.028701	0.00862596	-0.0163864	-0.0327739	0.10202	0.54651	0.0327135	No change
Docosahexaenoic acid	Fatty acids	CC/C=C\C/C=C\C/C=C\C/C=C\C/C=C\C/C=C\CCC(=O)O	C22H32O2	328.24	329.249	329.249	942.124	1.66068	[M+H]+	2.45209e+08	1.99335e+08	2.08248e+08	225195416	309810733	1.93752e+08	1.55412e+08	1.0097e+08	235604938	1.79763e+08	1.91779e+08	1.23732e+08	1.24028e+08	1.2731e+08	1.29484e+08	1.31731e+08	1.69989e+08	1.32043e+08	0.0693497	0.00625881	0.0687578	0.11811	0.190413	0.054527	-0.0678101	-0.18068	0.172334	0.0155229	0.0899392	-0.0958168	-0.126148	-0.0837864	-0.0876751	-0.0731317	0.0205972	-0.171842	0.23673	0.22678	-0.0759125	No change
Docosahexanoic acid	Fatty acids	O=C(O)CCC=CCC=CCC=CCC=CCC=CCC=CCC	C22H32O2	328.24	327.233	327.233	942.087	1.42155	[M-H]-	2.08185e+08	2.0463e+08	1.79845e+08	1.52041e+08	202897445	1.33818e+08	1.11032e+08	56485322	2.04124e+08	1.3511e+08	1.2371e+08	7.71837e+07	8.61314e+07	7.04094e+07	7.64385e+07	7.61099e+07	1.38119e+08	8.79966e+07	0.122363	0.144945	0.13853	0.0827604	0.152839	0.216644	-0.0716486	-0.287295	0.240558	0.0175328	0.0279816	-0.169081	-0.150121	-0.193723	-0.175818	-0.183743	0.05947	-0.214959	0.32066	0.25447	-0.102824	No change
D-ORNITHINE	Amino acid derivatives	C(CC(C(=O)O)N)CN	C5H12N2O2	132.09	133.101	133.101	591.788	1.7432	[M+H]+	1.45841e+06	2.77046e+06	2.0515e+06	1.71727e+06	2.33981e+06	1.58707e+06	1373424	2.11092e+06	1.40171e+06	1.51139e+06	1.95442e+06	1.45092e+06	1.41462e+06	3.07306e+06	2.00471e+06	2.2522e+06	1.83744e+06	1.81237e+06	-0.169291	0.149533	0.0726029	0.0562207	0.115929	-0.211238	-0.0540177	0.221013	0.0110828	-0.039941	0.129657	0.0294621	0.0380335	0.368453	0.177176	0.222023	0.0894405	-0.0332433	0.29347	0.22605	0.0941043	No change
D-Pantothenic acid	Organic oxygen compounds	OCC(C)(C)[C@@H](O)C(=O)NCCC(O)=O	C9H17NO5	219.111	220.118	220.118	98.86	1.10926	[M+H]+	1.1511e+08	9.4838e+07	5.93887e+07	1.16092e+08	1.2833e+08	9.15792e+07	1.05615e+08	9.72688e+07	2.6632e+07	9.28402e+07	7.95568e+07	8.67735e+07	9.82796e+07	1.08596e+08	7.41212e+07	1.0202e+08	3.90712e+07	1.10064e+08	0.0798212	0.01813	-0.136591	0.181758	0.15748	-0.140849	0.117225	0.144466	-0.442866	0.0619301	0.042507	0.0918386	0.113931	0.190834	0.0163989	0.147247	-0.26972	0.0858167	0.14002	0.69934	0.044901	No change
Ecgonine	Alkaloids	O=C(O)C1C(O)CC2N(C)C1CC2	C9H15NO3	185.105	184.098	184.098	309.284	1.18555	[M-H]-	4.18853e+06	1.29968e+06	430526	3.59165e+06	1.6575e+06	4.3153e+06	295897	4.13853e+06	1.16341e+06	856464	496947	880320	604081	300684	590970	1.4765e+06	1.06857e+06	2.39273e+06	0.509454	0.0114894	-0.413249	0.574303	0.166429	-0.603794	-0.519894	0.706409	0.138699	-0.0987119	-0.27741	0.0163492	-0.127045	-0.384977	-0.144114	0.249047	0.0570973	0.294809	0.010719	0.98669	-0.00343715	No change
Echimidine	Alkaloids	C/C=C(/C)\C(=O)O[C@@H]1CCN2[C@@H]1C(=CC2)COC(=O)[C@@]([C@H](C)O)(C(C)(C)O)O	C20H31NO7	397.21	398.215	398.215	454.34	2.5202	[M+H]+	NA	NA	NA	NA	NA	NA	NA	NA	276519	328955	NA	231494	NA	NA	NA	NA	NA	NA	-0.251001	-0.215655	-0.195231	-0.184331	-0.200362	-0.26115	-0.18288	-0.09592	0.773055	0.618462	-0.18829	0.60153	-0.154692	-0.106756	-0.133172	-0.0557751	-0.175683	-0.266638	1.2571	0.057324	-0.403112	No change
Echinocystic acid	Terpenoids	CC1(CCC2(C(C1)C3=CCC4C5(CCC(C(C5CCC4(C3(CC2O)C)C)(C)C)O)C)C(=O)O)C	C30H48O4	472.355	471.347	471.347	1009.59	2.16348	[M-H]-	1.57455e+07	1.04973e+07	NA	4.40451e+06	2.92925e+07	1.79052e+07	4.23803e+06	7.50402e+06	3.41423e+06	1.12454e+07	4.32396e+06	3.68562e+06	8.69819e+06	6.77817e+06	4.62531e+06	6.11664e+06	8.3395e+06	6.39272e+06	0.547046	0.386712	-0.763587	0.106907	0.853345	-0.888897	0.0756661	0.404061	0.0245938	0.505401	0.121639	0.0795477	0.452412	0.349707	0.174591	0.278877	0.394614	0.179374	0.32155	0.30003	0.103111	No change
Eicosapentaenoic acid	Fatty acids	CC/C=C\C/C=C\C/C=C\C/C=C\C/C=C\CCCC(=O)O	C20H30O2	302.225	303.232	303.232	971.095	0.107227	[M+H]+	NA	5.71703e+06	NA	NA	NA	6.66973e+06	NA	NA	1.88124e+07	NA	NA	NA	NA	NA	NA	NA	NA	8.98188e+06	-0.439311	0.349544	-0.341796	-0.27165	-0.352333	0.618273	-0.28633	-0.187693	0.980143	-0.325022	-0.262133	-0.226881	-0.209889	-0.190848	-0.21887	-0.207558	-0.270408	0.561686	0.11849	0.87982	-0.037995	No change
Enoxolone	Terpenoids	CC1(C2CCC3(C(C2(CCC1O)C)C(=O)C=C4C3(CCC5(C4CC(CC5)(C)C(=O)O)C)C)C)C	C30H46O4	470.34	469.333	469.333	970.085	0.65352	[M-H]-	6.67681e+06	4.75076e+06	856660	2.73807e+06	1.25314e+07	7.34103e+06	3.44146e+06	NA	2.21336e+06	4.14698e+06	3.19035e+06	2.56352e+06	2.87482e+06	2.40978e+06	2.77076e+06	1.93539e+06	3.38319e+06	4.91091e+06	0.729038	0.598218	-0.102572	0.467288	1.04869	-1.61743	0.549059	-1.50493	0.402843	0.623075	0.550731	0.482444	0.554128	0.478203	0.522712	0.368888	0.560066	0.625061	1.0425	0.35002	0.334306	No change
Epibrassinolide	Terpenoids	CC(C)C(C)C(C(C(C)C1CCC2C1(CCC3C2COC(=O)C4C3(CC(C(C4)O)O)C)C)O)O	C28H48O6	480.345	481.349	481.349	818.743	1.84764	[M+H]+	NA	7.84994e+06	NA	2.54298e+06	NA	NA	NA	NA	1.11091e+07	NA	NA	NA	NA	NA	NA	NA	9.56567e+06	NA	-0.513063	0.75512	-0.396108	0.370971	-0.406901	-0.531155	-0.33709	-0.219907	1.02049	-0.399734	-0.322773	-0.278047	-0.258282	-0.226901	-0.26539	-0.224768	0.952148	-0.486394	0.014279	0.98841	0.00457875	No change
Epimagnolin B	Lignans	COC1=CC(=CC(=C1)C2C3COC(C3CO2)C4=CC(=C(C(=C4)OC)OC)OC)OC	C23H28O7	416.184	417.19	417.19	441.048	0.275067	[M+H]+	NA	NA	NA	455980	777353	366471	690594	NA	NA	1.12278e+06	1.28616e+06	599654	562762	366129	814583	NA	NA	532206	-0.676018	-0.634955	-0.594502	0.237053	0.397462	0.556543	0.410902	-0.46568	-0.455473	0.588356	0.71007	0.41156	0.405125	0.257195	0.554926	-0.414958	-0.57581	0.155157	0.42521	0.64115	-0.13635	No change
EPINEPHRINE	Phenols	Oc1ccc(cc1O)[C@@H](O)CNC	C9H13NO3	183.09	184.1	184.1	440.569	2.07605	[M+H]+	2.52663e+06	NA	NA	NA	1.60879e+06	1.09917e+06	1.36965e+06	2.77857e+06	910446	2.37356e+06	929626	3.32459e+06	1.75721e+06	NA	526875	NA	NA	200526	0.75106	-0.970848	-0.956963	-0.944025	0.623381	0.155569	0.615627	1.00813	0.513956	0.833452	0.474756	1.05702	0.803217	-0.8718	0.275885	-0.827833	-0.93342	-0.401066	3.3565	0.0059773	-1.07633	Down
Ergonovine maleate	Alkaloids	CC(CO)NC(=O)C1CN(C2CC3=CNC4=CC=CC(=C34)C2=C1)C.C(=CC(=O)O)C(=O)O	C19H23N3O2.C4H4O4	441.19	326.184	326.184	1581.53	0.713401	[M+H]+	1.84586e+06	NA	NA	NA	NA	NA	NA	NA	NA	NA	NA	NA	NA	325310	NA	231592	444241	NA	1.30579	-0.215854	-0.195426	-0.184588	-0.200633	-0.261402	-0.183063	-0.0961224	-0.100005	-0.228582	-0.188463	-0.163586	-0.154973	0.813323	-0.133301	0.711764	0.836854	-0.266873	1.438	0.062435	0.461103	No change
Erucamide	Amides	NC(=O)CCCCCCCCCCC/C=C\CCCCCCCC	C22H43NO	337.334	338.342	338.342	1111.58	1.14172	[M+H]+	3584215753	2646665112	1538972321	1328566763	2917951842	1757728012	2241581976	3115579138	2244831666	2278385810	1377018507	1997321911	2325380243	2860082791	1629656629	1441190985	1743174660	3445015596	0.136103	0.09814	-0.11432	-0.187376	0.114564	-0.0104765	-0.00578256	0.176175	0.0514472	0.0337929	-0.157949	0.0175637	0.00958935	0.10991	-0.108123	-0.16228	-0.033653	0.139978	0.083069	0.69257	-0.0266374	No change
Erythronolactone	Ester	O=C1OCC(O)C1O	C4H6O4	118.027	117.019	117.019	794.1	2.14191	[M-H]-	NA	NA	NA	3.66338e+06	NA	4.78242e+06	NA	NA	NA	NA	6.47904e+06	NA	NA	NA	NA	NA	5.74906e+06	NA	-0.432191	-0.39409	-0.323204	0.461609	-0.335883	0.563649	-0.269468	-0.15893	-0.176785	-0.317638	0.721158	-0.207249	-0.187713	-0.164009	-0.194782	-0.170134	0.661896	-0.399603	0.023615	0.97327	-0.00757237	No change
ESTRADIOL	Terpenoids	C[C@]12CC[C@H]3[C@@H](CCC4=CC(O)=CC=C34)[C@@H]1CC[C@@H]2O	C18H24O2	272.178	273.183	273.183	1041.18	5.29943	[M+H]+	NA	NA	NA	NA	NA	1.37523e+06	NA	NA	1.13395e+06	NA	947603	647875	1.01265e+06	NA	NA	NA	NA	NA	-0.612671	-0.58034	-0.568256	-0.55574	-0.568061	-0.62143	-0.554047	-0.479639	1.01678	-0.595417	0.901223	0.769332	0.982003	-0.485143	-0.508811	-0.443751	-0.543368	-0.626428	1.3949	0.301	-0.447288	No change
Ethyl myristate	Aliphatic acyl	O=C(OCC)CCCCCCCCCCCCC	C16H32O2	256.24	255.233	255.233	793.851	0.108532	[M-H]-	1.36711e+07	1.26796e+07	1.38372e+07	1.33096e+07	1.17837e+07	1.34312e+07	1.14841e+07	1.18192e+07	1.08227e+07	1.18842e+07	1.25116e+07	1.07226e+07	1.34036e+07	3.79625e+06	1.32432e+07	1.18014e+07	1.29843e+07	1.32675e+07	-0.0491147	-0.0663764	0.0300086	0.0478947	-0.0731755	-0.0107455	-0.0310106	0.0671378	-0.0238151	-0.00670049	0.0384399	-0.00361861	0.0955113	-0.430407	0.0807865	0.0211974	0.049216	-0.0355685	0.13498	0.61138	-0.0432828	No change
Ethylparaben	Phenols	CCOC(=O)c1ccc(O)cc1	C9H10O3	166.063	165.056	165.056	388.56	2.57409	[M-H]-	NA	NA	NA	NA	366305	NA	NA	178929	NA	586825	NA	256511	NA	132450	NA	NA	141496	NA	-0.332857	-0.309975	-0.306127	-0.290238	0.807974	-0.342094	-0.293479	0.720059	-0.244423	1.02454	-0.29479	0.779385	-0.272869	0.563365	-0.257746	-0.210799	0.467768	-0.342027	0.90624	0.36142	-0.2906	No change
Eupatilin	Flavonoids	COC1=C(C=C(C=C1)C2=CC(=O)C3=C(O2)C=C(C(=C3O)OC)O)OC	C18H16O7	344.09	343.082	343.082	640.524	1.23278	[M-H]-	NA	163437	NA	NA	NA	NA	NA	NA	NA	NA	NA	NA	NA	NA	NA	141575	NA	NA	-0.202379	0.519775	-0.173487	-0.157496	-0.171322	-0.212821	-0.159958	-0.0988857	-0.108186	-0.190583	-0.161084	-0.146619	-0.137463	-0.105325	-0.121791	0.762397	-0.146108	-0.21147	0.47066	0.34575	0.150926	No change
FA 18:1+1O	Miscellaneous	O=C(O)CCCCCCCC=CCC(O)CCCCCC	C18H34O3	298.251	297.244	297.244	789.95	1.60549	[M-H]-	1.52908e+07	1.5218e+07	1.01991e+07	1.12784e+07	2.14482e+07	1.773e+07	1.52302e+07	2.24819e+07	1.30536e+07	9.68804e+06	1.14225e+07	1.08977e+07	1.03728e+07	7.71441e+06	1.34359e+07	1.92336e+07	1.17139e+07	1.62461e+07	-0.0259375	-0.0141395	-0.131737	-0.0507325	0.157165	0.104122	0.0645604	0.313196	0.0351068	-0.121505	-0.0239925	-0.0219904	-0.0356021	-0.155076	0.0624057	0.208721	-0.0198243	0.0305629	0.08014	0.74826	-0.0256981	No change
FA 18:1+3O	Miscellaneous	O=C(O)CCCCCCCC(O)C=CC(O)C(O)CCCCC	C18H34O5	330.241	329.234	329.234	558.605	0.773722	[M-H]-	1.16023e+07	2.66701e+07	2.48631e+07	9.20472e+06	1.37124e+07	1.17357e+07	9.31545e+06	1.30874e+07	5.82612e+06	1.06048e+07	8.71126e+06	1.08161e+07	1.20277e+07	1.80693e+07	1.05038e+07	6.43713e+07	1.69507e+07	1.66947e+07	-0.235225	0.143958	0.168101	-0.229264	-0.123153	-0.032162	-0.237627	-0.00589217	-0.403098	-0.169835	-0.233124	-0.115882	-0.0630464	0.119183	-0.131111	0.643686	0.0561737	-0.0466209	0.9063	0.045987	0.29062	No change
Ferulic Acid	Phenylpropanoids	O=C(O)C=CC1=CC=C(O)C(OC)=C1	C10H10O4	194.058	193.054	193.054	338.544	0.584417	[M-H]-	NA	NA	NA	NA	NA	1.0815e+06	218219	NA	NA	NA	288651	NA	1.34486e+06	NA	NA	NA	216680	2.18437e+06	-0.42685	-0.392936	-0.375469	-0.363946	-0.378195	0.392531	0.36734	-0.280076	-0.285235	-0.406611	0.488378	-0.343773	1.23418	-0.28911	-0.315092	-0.240841	0.368604	1.26817	1.292	0.25963	0.414314	No change
Flavanone base +2O, 1MeO	Flavonoids	O=C2C3=C(O)C=C(OC)C=C3(OC(C1=CC=C(O)C=C1)C2)	C16H14O5	286.084	287.092	287.092	451.394	1.18766	[M+H]+	756184	465385	NA	162429	523765	NA	639983	2.11559e+06	749092	335282	2.16661e+06	840204	852918	190057	864315	553661	946155	2.15681e+06	0.325775	0.144292	-0.922653	-0.1823	0.258558	-0.968464	0.413472	1.02042	0.569027	0.0579783	0.9737	0.593528	0.619742	0.0216809	0.615198	0.461882	0.601661	0.843304	0.2415	0.68445	-0.0774422	No change
Flavone base + 3O, C-Hex-dHex	Flavonoids	O=C1C=C(OC2=C1C(O)=CC(O)=C2C4OC(CO)C(O)C(O)C4(OC3OC(C)C(O)C(O)C3(O)))C5=CC=C(O)C=C5	C27H30O14	578.164	577.156	577.156	389.357	1.48717	[M-H]-	NA	NA	NA	NA	874378	106155	NA	NA	NA	NA	NA	NA	172482	207565	NA	NA	NA	NA	-0.219394	-0.201979	-0.20214	-0.187153	1.38777	-0.225571	-0.190978	-0.149406	-0.152314	-0.212292	-0.188383	-0.179726	0.828905	0.962086	-0.164625	-0.131151	-0.178996	-0.227122	1.1238	0.14348	0.360366	No change
Flavone base + 3O, O-HexA	Flavonoids	O=C(O)C4OC(OC1=CC=2OC(=CC(=O)C=2(C(O)=C1(O)))C3=CC=CC=C3)C(O)C(O)C4(O)	C21H18O11	446.085	447.093	447.093	431.979	0.995682	[M+H]+	2.28866e+06	5.42438e+06	2.47249e+06	2.2356e+06	7.14672e+06	3.28291e+06	2.93299e+06	3.34244e+06	4.03297e+06	2.96266e+06	2.44383e+06	3.67275e+06	2.6276e+06	2.6068e+06	3.50726e+06	4.23946e+06	2.20127e+06	3.48326e+06	-0.237811	0.172121	-0.118878	-0.10138	0.327389	-0.199422	-0.000153231	0.142795	0.174337	-0.00900114	-0.0454926	0.158393	0.0330088	0.0302105	0.141077	0.207868	-0.103894	-0.00868508	0.063042	0.74486	-0.0202156	No change
Fraxinol	Coumarins and derivatives	COC1=C(C(=C2C=CC(=O)OC2=C1)OC)O	C11H10O5	222.053	223.062	223.062	263.267	1.79932	[M+H]+	1.0222e+06	1.98148e+06	1.16299e+06	1.55821e+06	2.95104e+06	1.38807e+06	1.87524e+06	1.51358e+06	1.50623e+06	1.39283e+06	1.19824e+06	1.0932e+06	1.14427e+06	1.43328e+06	1.45388e+06	1.78951e+06	1.60335e+06	1.65586e+06	-0.264287	0.0666589	-0.110336	0.0821799	0.286823	-0.0193582	0.148107	0.150314	0.107418	-0.0100128	-0.0179285	-0.0233322	0.0155033	0.123596	0.108725	0.194129	0.0992581	-0.00714456	0.093296	0.53008	0.0299167	No change
Fusaproliferin_130137	Terpenoids	O=C1C(O)=C([C@H](C)COC(C)=O)[C@]2([H])[C@]1(C)C/C=C(C)/CC/C=C(C)\CC[C@H](O)/C(C)=C/C2	C27H40O5	444.288	445.292	445.292	710.841	0.54642	[M+H]+	NA	195606	NA	NA	439722	184995	NA	NA	2.32705e+06	762564	NA	448509	NA	NA	NA	NA	NA	NA	-0.650378	0.0363483	-0.607153	-0.594726	0.440462	0.370464	-0.592687	-0.519092	1.27077	0.699188	-0.597901	0.577898	-0.568114	-0.524598	-0.547803	-0.483509	-0.58195	-0.66378	2.1871	0.061143	-0.701323	No change
GALACTITOL	Organooxygen compounds	C(C(C(C(C(CO)O)O)O)O)O	C6H14O6	182.079	183.092	183.092	286.379	2.48588	[M+H]+	1.97248e+06	NA	NA	1.88588e+06	3.4052e+06	2.5996e+06	2.1664e+06	2.72013e+06	NA	1.81505e+06	1.05426e+06	2.0048e+06	3.85564e+06	858587	1.03673e+06	653294	NA	123588	0.47464	-1.33416	-1.33215	0.603888	0.785586	-0.656516	0.648326	0.835383	-1.27419	0.552204	0.365306	0.674909	0.973786	0.348648	0.401101	0.232178	-1.30585	-0.756557	0.99201	0.51473	-0.318105	No change
Galangin	Flavonoids	C1=CC=C(C=C1)C2=C(C(=O)C3=C(C=C(C=C3O2)O)O)O	C15H10O5	270.053	269.045	269.045	431.56	1.82703	[M-H]-	2.20757e+06	7.37097e+06	1.06666e+06	1.59959e+06	4.82113e+06	1.57488e+06	2.74466e+06	3.84032e+06	4.14898e+06	4.13732e+06	1.85695e+06	3.66525e+06	2.69898e+06	1.80411e+06	3.70052e+06	6.29878e+06	977372	3.69299e+06	-0.0893022	0.475854	-0.322884	-0.081646	0.32412	-0.333817	0.136263	0.366318	0.351491	0.306009	0.000509742	0.322685	0.210639	0.0433743	0.329215	0.537381	-0.288067	0.183551	0.24282	0.55807	-0.0778636	No change
Galanthamine hydrobromide	Alkaloids	CN1CCC23C=CC(CC2OC4=C(C=CC(=C34)C1)OC)O.Br	C17H21NO3.HBr	367.078	288.157	288.157	1516.06	0.929397	[M+H]+	NA	7.44543e+06	NA	493664	NA	392156	NA	NA	NA	NA	NA	NA	NA	NA	NA	NA	NA	NA	-0.25114	1.74864	-0.166764	0.669452	-0.182818	-0.265744	-0.153124	-0.032066	-0.0178638	-0.214182	-0.168725	-0.124248	-0.110513	-0.0498333	-0.0918922	0.0202199	-0.147718	-0.271634	0.030581	0.85223	0.00980626	No change
Gallic acid	Phenols	O=C(O)C1=CC(O)=C(O)C(O)=C1	C7H6O5	170.022	169.025	169.025	50.348	65.7446	[M-H]-	NA	1.02352e+06	1.0411e+06	4.23245e+06	NA	NA	NA	1.00751e+06	NA	NA	NA	NA	598321	NA	705853	NA	NA	NA	-0.437824	0.515193	0.587665	1.25816	-0.347338	-0.458022	-0.3	0.728444	-0.127662	-0.384662	-0.317465	-0.258882	0.482223	-0.17265	0.545534	-0.10503	-0.296099	-0.460354	0.33984	0.66153	0.108975	No change
Gambogellic acid	Flavonoids	CC(=CCC1=C2C(=C(C3=C1OC45C6CC(C=C4C3=O)C(=O)C5(OC6(C)C)CC=C(C)C(=O)O)O)C7CC(O2)(CCC7C(=C)C)C)C	C38H44O8	628.304	629.308	629.308	773.438	1.14483	[M+H]+	5.248e+06	4.42068e+06	3.30998e+06	5.86988e+06	2.38895e+06	1.81736e+06	6.5229e+06	6.18042e+06	8.4858e+06	6.38379e+06	5.75353e+06	5.44601e+06	3.70533e+06	3.77307e+06	3.20128e+06	2.67023e+06	5.35845e+06	6.68942e+06	0.098546	0.0442255	-0.0320971	0.271077	-0.188107	-0.261767	0.300775	0.364067	0.450214	0.293856	0.2812	0.285423	0.137429	0.142104	0.061986	-0.02345	0.237525	0.239165	0.61371	0.0026707	-0.196796	No change
Gelsemine	Alkaloids	CN1CC2(C3CC4C5(C2C1C3CO4)C6=CC=CC=C6NC5=O)C=C	C20H22N2O2	322.168	323.173	323.173	1567.39	1.18592	[M+H]+	3.08969e+07	NA	NA	803638	NA	NA	NA	NA	NA	NA	NA	NA	2.71627e+06	NA	NA	NA	NA	NA	1.94598	-0.346612	-0.276549	0.473561	-0.290985	-0.422845	-0.236593	-0.081697	-0.0598644	-0.326234	-0.246625	-0.184154	1.06777	-0.100887	-0.156773	-0.0452706	-0.230191	-0.415914	0.65172	0.36473	0.208983	No change
geniposide	Iridoids	O=C(OC)C1=COC(OC2OC(CO)C(O)C(O)C2O)C3C(=CCC13)CO	C17H24O10	388.137	389.156	389.156	215.693	31.0234	[M+H]+	NA	NA	NA	51155.9	NA	75247.4	NA	157314	62880.8	NA	NA	2.49512e+06	251546	NA	NA	NA	NA	190737	-0.432168	-0.428457	-0.424132	0.276179	-0.431019	-0.440961	-0.430116	0.944065	0.478758	-0.435551	-0.428457	2.0464	1.08032	-0.416272	-0.42091	-0.414584	-0.42462	0.690414	1.0815	0.50158	-0.346792	No change
Genistein	Flavonoids	OC1=CC=C(C=C1)C1=COC2=CC(O)=CC(O)=C2C1=O	C15H10O5	270.053	269.046	269.046	664.908	0.726176	[M-H]-	1.97729e+06	5.13166e+06	NA	NA	9.36283e+06	NA	NA	4.20127e+06	7.27585e+06	NA	NA	1.93441e+06	NA	NA	4.55585e+06	4.09567e+06	NA	3.0726e+06	0.45341	0.903904	-0.729403	-0.709593	1.19709	-0.845666	-0.706961	0.99578	1.17947	-0.781256	-0.724198	0.637576	-0.651314	-0.588704	1.00517	0.950459	-0.703672	0.690832	0.053202	0.9742	0.01706	No change
Genkwanin	Flavonoids	COC1=CC(=C2C(=C1)OC(=CC2=O)C3=CC=C(C=C3)O)O	C16H12O5	284.068	283.061	283.061	710.158	1.32237	[M-H]-	2.87945e+06	9.48359e+06	5.19546e+06	8.8819e+06	NA	4.18564e+06	NA	NA	7.94995e+06	NA	NA	NA	NA	NA	NA	NA	NA	NA	0.237415	0.790869	0.578673	0.857652	-0.400891	-0.518252	-0.332395	-0.217037	0.832403	-0.388666	-0.31515	-0.272421	-0.250431	-0.223445	-0.257954	-0.224126	-0.318774	-0.472467	0.54778	0.38882	-0.175655	No change
Gentiopicroside	Iridoids	OCC1OC(OC2OC=C3C(=O)OCC=C3C2C=C)C(O)C(O)C1O	C16H20O9	356.111	401.109	401.109	258.252	0.185138	[M-H]-	618716	3.20239e+06	1.69541e+06	1.13128e+06	6.98948e+06	400183	867651	2.23661e+06	386872	1.24358e+06	1.01439e+06	716975	6.22279e+06	3.31682e+06	1.72738e+06	2.37166e+06	2.38533e+06	2.67032e+06	-0.533276	0.248852	0.0213145	-0.0885411	0.624167	0.0941079	-0.219619	0.280444	-0.43763	-0.0936762	-0.123452	-0.238067	0.702851	0.435456	0.147621	0.277598	0.235566	0.180236	1.4612	0.0046509	0.468555	Up
Gentisic acid	Xanthones	C1=CC(=C(C=C1O)C(=O)O)O	C7H6O4	154.027	153.019	153.019	54.7791	2.75371	[M-H]-	NA	565675	1.07131e+06	NA	NA	462765	NA	477038	NA	NA	NA	NA	NA	NA	NA	NA	276483	NA	-0.285918	0.691749	1.04691	-0.211063	-0.231901	-0.298729	-0.209255	0.87051	-0.111652	-0.259998	-0.219316	-0.187336	-0.179426	-0.124444	-0.156528	-0.0667389	0.521592	-0.304984	0.10056	0.88382	-0.0322471	No change
Germacrone	Sesquiterpenoids	CC1=CCC(=C(C)C)C(=O)CC(=CCC1)C	C15H22O	218.167	219.174	219.174	647.314	1.24994	[M+H]+	NA	NA	NA	NA	NA	NA	NA	NA	NA	NA	NA	NA	119035	NA	NA	NA	70944.5	NA	-0.0881718	-0.0777245	-0.0759436	-0.0704863	-0.0801721	-0.0915704	-0.0743886	-0.0554622	-0.0563	-0.0846762	-0.07267	-0.0670563	0.941668	-0.0591972	-0.0649704	-0.0465406	0.640294	-0.0894284	0.90041	0.14917	0.28873	No change
Germbudine	Terpenoids	CCC(C)C(=O)OC1C(O)C2C(CN3CC(C)CCC3C2(C)O)C2CC34OC5(O)C(CC(O)C3C12O)C4(C)CCC5OC(=O)C(C)(O)C(C)O	C37H59NO12	709.404	710.406	710.406	204.666	0.641447	[M+H]+	2.00019e+07	6.06073e+07	3.85091e+07	2.15237e+06	7.95832e+07	36457478	3.04024e+07	1.22414e+07	1.30497e+07	1.98566e+06	1.50295e+07	2.13047e+07	3.76182e+06	2.23765e+07	9.40218e+06	1.59304e+07	3.49631e+06	3.25813e+07	0.0511587	0.555823	0.406083	-0.800588	0.683411	0.422523	0.31838	0.0141012	-0.00734878	-0.871225	0.0521	0.22669	-0.499699	0.261087	-0.13241	0.0835474	-0.589513	0.291671	0.16529	0.82421	-0.0530023	No change
Gibberellin A4&A7	Terpenoids	O=C(O)C1C2C3(OC(=O)C2(C)C(O)C=C3)C4CCC5C(=C)CC14C5	C19H22O5	330.147	348.177	348.177	156.05	0.560912	[M+H]+	269552	NA	NA	NA	NA	NA	NA	NA	NA	NA	NA	NA	NA	NA	NA	NA	NA	NA	0.464571	-0.110086	-0.0831968	-0.0725255	-0.092357	-0.159085	-0.0710471	0.0239129	0.0248529	-0.121158	-0.080463	-0.0489243	-0.0414244	0.0133563	-0.0184246	0.0700712	-0.0640866	-0.165005	0.034987	0.78659	0.011219	No change
Ginkgolic acid (C13:0)	Organic acids and derivatives	CCCCCCCCCCCCCC1=C(C(=CC=C1)O)C(=O)O	C20H32O3	320.235	321.242	321.242	958.612	1.82444	[M+H]+	4.32509e+06	3.37678e+06	3.16941e+06	3.50582e+06	4.34383e+06	3.09253e+06	2.87357e+06	2.31757e+06	5.67866e+06	3.40649e+06	3.3293e+06	2.71785e+06	3.17385e+06	2.86852e+06	3.15366e+06	3.40615e+06	2.84413e+06	4.28936e+06	-0.024746	-0.109576	-0.0851495	0.0150394	0.0387532	-0.0493247	-0.084399	-0.085803	0.243043	-0.0217677	0.0141603	-0.0465237	0.0390173	-0.00618129	0.0209739	0.042358	-0.0697263	0.00897785	0.0086849	0.95927	0.00278497	No change
Ginkgolic Acid C15:1	Phenolic acids	CCCCCCC=CCCCCCCCC1=C(C(=CC=C1)O)C(=O)O	C22H34O3	346.251	345.244	345.244	864.118	1.76254	[M-H]-	7.53995e+06	9.90789e+06	1.00674e+07	8.93705e+06	8.42632e+06	6.57766e+06	1.35787e+07	1.01867e+07	1.19791e+07	1.18005e+07	1.08321e+07	9.19553e+06	5.75368e+06	6.75423e+06	4.48649e+06	5.54064e+06	1.1427e+07	9.52846e+06	-0.149856	-0.0119862	0.0500586	0.0363804	-0.0552634	0.00508919	0.204023	0.164577	0.183197	0.152735	0.140804	0.0944249	-0.0902984	-0.0248841	-0.210694	-0.134974	0.156947	-0.0192355	0.65639	0.0028284	-0.210483	No change
Ginkgolide J	Terpenoids	CC1C(=O)OC2C1(C34C(=O)OC5C3(C2)C6(C(C5O)C(C)(C)C)C(C(=O)OC6O4)O)O	C20H24O10	424.137	423.129	423.129	495.409	0.00911837	[M-H]-	1.17082e+06	1.97699e+06	1.86005e+06	940236	2.45144e+06	1.85011e+06	1.68425e+06	2.02923e+06	1.41934e+06	1.692e+06	3.37585e+06	1.5902e+06	3.67091e+06	1.59064e+06	1.79648e+06	2.19023e+06	2.0244e+06	3.15315e+06	-0.32227	-0.0537213	-0.0213499	-0.254143	0.0843322	-0.165504	-0.0173884	0.153895	-0.0362216	-0.0381378	0.316008	0.0166683	0.394861	0.0455824	0.0780747	0.159488	0.0805548	0.166507	0.2756	0.28303	0.0883743	No change
Ginsenoside Rb1	Terpenoids	CC(C)=CCCC(C)(OC1OC(COC2OC(CO)C(O)C(O)C2O)C(O)C(O)C1O)C1CCC2(C)C1C(O)CC1C3(C)CCC(OC4OC(CO)C(O)C(O)C4OC4OC(CO)C(O)C(O)C4O)C(C)(C)C3CCC21C	C54H92O23	1108.6	1153.61	1153.61	349.72	1.69395	[M-H]-	1.09383e+07	4.19193e+07	3.2514e+07	2.38272e+06	4.28689e+07	3.1777e+07	2.47443e+07	9.96909e+06	1.26133e+07	1.82073e+06	1.35425e+07	1.61304e+07	3.37021e+06	1.99922e+07	7.8434e+06	1.60769e+07	3.44418e+06	1.97865e+07	-0.0665829	0.535205	0.481768	-0.609908	0.561073	0.211642	0.380531	0.0748508	0.124704	-0.760317	0.155775	0.253862	-0.396011	0.356905	-0.0584225	0.234684	-0.44794	0.223014	0.16485	0.81266	-0.0528627	No change
Ginsenoside Rc	Terpenoids	CC(C)=CCCC(C)(OC1OC(COC2OC(CO)C(O)C2O)C(O)C(O)C1O)C1CCC2(C)C1C(O)CC1C3(C)CCC(OC4OC(CO)C(O)C(O)C4OC4OC(CO)C(O)C(O)C4O)C(C)(C)C3CCC21C	C53H90O22	1078.59	1077.59	1077.59	422.245	6.99531	[M-H]-	6.09359e+06	4.95988e+06	4.58145e+06	2.79836e+06	1.75174e+06	913924	2.31788e+06	1.48713e+06	2.79073e+06	5.481e+06	3.22008e+06	3.84625e+06	2.36131e+06	1.92848e+06	2.46384e+06	1.31425e+06	2.52397e+06	4.11216e+06	0.203184	0.130946	0.150258	-0.00763156	-0.285151	0.0495066	-0.104637	-0.201221	0.0180514	0.264326	0.0705229	0.175425	-0.015619	-0.0976622	-0.011101	-0.274541	-0.0497743	0.061974	0.31663	0.25887	-0.101532	No change
Ginsenoside Re	Terpenoids	CC1OC(OC2C(O)C(O)C(CO)OC2OC2CC3(C)C(CC(O)C4C(CCC34C)C(C)(CCC=C(C)C)OC3OC(CO)C(O)C(O)C3O)C3(C)CCC(O)C(C)(C)C23)C(O)C(O)C1O	C48H82O18	946.55	945.552	945.552	441.516	0.425623	[M-H]-	1.20976e+07	7.62994e+06	8.0693e+06	1.39233e+07	6.66873e+06	5.86417e+06	1.1238e+07	8.93836e+06	6.63806e+06	1.08057e+07	8.287e+06	8.91119e+06	9.92714e+06	9.19053e+06	9.77641e+06	8.83426e+06	9.20448e+06	8.9068e+06	0.0353445	-0.152833	-0.0764338	0.204065	-0.180777	-0.00665445	0.0969611	0.0820917	-0.0941946	0.0909795	-0.00485023	0.0569975	0.108353	0.0811353	0.0908086	0.0371424	0.0392847	-0.074023	0.028439	0.82698	0.00911928	No change
Ginsenoside Rg5	Terpenoids	CC(C)=CCC=C(C)C1CCC2(C)C1C(O)CC1C3(C)CCC(OC4OC(CO)C(O)C(O)C4OC4OC(CO)C(O)C(O)C4O)C(C)(C)C3CCC21C	C42H70O12	766.487	811.483	811.483	373.356	0.0497548	[M-H]-	512966	851812	603847	493128	448318	696791	588531	352431	6.10685e+06	738126	780171	560676	430227	188643	NA	203502	692325	945420	-0.326455	-0.0540945	-0.138233	-0.165381	-0.278987	0.129542	-0.0933675	-0.183281	0.94713	-0.0433172	0.0525204	-0.0538084	-0.146175	-0.451979	-1.26758	-0.373917	-0.00858837	-0.00378596	1.4958	0.093481	-0.47965	No change
Glutamic acid	Amino acid derivatives	C(CC(=O)O)C(C(=O)O)N	C5H9NO4	147.053	148.061	148.061	268.82	3.20103	[M+H]+	5.53283e+06	4.39009e+06	4.49064e+06	1.91487e+06	2.29321e+06	947937	1.36849e+06	576913	916780	2.54626e+06	1.70503e+06	2.85127e+06	1.22209e+06	1.24129e+06	2.02649e+06	745365	1.6283e+06	2.19704e+06	0.330869	0.248267	0.310413	-0.00115963	0.00135153	0.192212	-0.16066	-0.419373	-0.259317	0.0891851	-0.0360818	0.217241	-0.128785	-0.10782	0.0763239	-0.328634	-0.0676001	-0.0512999	0.02017	0.95402	-0.00646798	No change
Glutamylphenylalanine	Carboxylic acids and derivatives	O=C(O)C(N)CCC(=O)NC(C(=O)O)CC1=CC=CC=C1	C14H18N2O5	294.122	295.129	295.129	200.787	0.642246	[M+H]+	3.49217e+07	3.17054e+07	5.11902e+07	4.57706e+07	63768493	8.14082e+07	3.70748e+07	4.79644e+07	2.79635e+07	3.52401e+07	3.04518e+07	3.00479e+07	4.65311e+07	5.13951e+07	5.49601e+07	4.45929e+07	3.20449e+07	6.20217e+07	-0.180651	-0.208076	0.0591818	0.0371818	0.105727	-0.30117	-0.0707286	0.114166	-0.160465	-0.0796051	-0.118307	-0.104077	0.0648713	0.144125	0.153369	0.0493414	-0.0946207	0.0979964	0.43352	0.026977	0.139016	No change
Glutamyltyrosine	Carboxylic acids and derivatives	O=C(O)C(N)CCC(=O)NC(C(=O)O)CC1=CC=C(O)C=C1	C14H18N2O6	310.116	311.124	311.124	86.073	1.4118	[M+H]+	2.08421e+07	1.47236e+07	2.51692e+07	2.44228e+07	5.15508e+07	6.36589e+07	1.86357e+07	2.33984e+07	1.04322e+07	1.55394e+07	1.60539e+07	1.59102e+07	2.8197e+07	2.51472e+07	2.5437e+07	2.09123e+07	1.39233e+07	3.01818e+07	-0.0891696	-0.229729	0.0611879	0.0826012	0.330284	-0.508082	-0.0516694	0.128664	-0.266185	-0.119793	-0.0783599	-0.0592293	0.176696	0.153115	0.124504	0.043293	-0.146321	0.0981691	0.46571	0.061028	0.149338	No change
Glutaric acid	Organic acids and derivatives	O=C(O)CCCC(=O)O	C5H8O4	132.042	131.035	131.035	1619.98	1.15328	[M-H]-	4.15244e+07	5.16305e+07	2.97224e+07	3.10589e+07	5.15433e+07	4.88775e+06	3.52115e+07	NA	4.51575e+07	1.98551e+07	3.14863e+07	2.01998e+07	1.5009e+07	3.29827e+07	5.28505e+07	2.32804e+07	7.86201e+06	3.67542e+07	0.242226	0.358717	0.171611	0.222683	0.366236	-0.308935	0.258722	-1.17791	0.40707	0.0260174	0.250764	0.0787687	-0.0479546	0.30325	0.488557	0.126667	-0.358673	0.22164	0.46261	0.58935	0.148343	No change
Glutathione	Alkaloids	C(CC(=O)NC(CS)C(=O)NCC(=O)O)C(C(=O)O)N	C10H17N3O6S	307.084	306.077	306.077	377.733	1.97747	[M-H]-	1.49513e+06	1.4476e+06	167365	382378	1.51623e+06	1.4695e+06	465828	514342	547458	538803	1.0456e+06	349444	293688	1.03179e+06	1.18084e+06	543628	432235	458272	0.165191	0.181542	-0.683004	-0.280507	0.250752	0.252637	-0.198309	-0.0375414	-0.0214152	-0.195827	0.177762	-0.265118	-0.312243	0.243402	0.274102	-0.0196907	-0.219921	-0.360259	0.0758	0.85684	0.0243066	No change
Glyceryl linolenate	Miscellaneous	O=C(OCC(O)CO)CCCCCCCC=CCC=CCC=CCC	C21H36O4	352.261	375.251	375.251	851.772	1.0654	[M+H]+	551595	1.13781e+06	394724	331122	418660	717011	755560	443524	805926	828799	523729	545728	420657	403692	914549	262303	1.60731e+07	3.92961e+06	-0.242289	0.128797	-0.273152	-0.287706	-0.257837	-0.2196	0.0655271	-0.0405469	0.17624	0.0637526	-0.0753477	-0.0132589	-0.103804	-0.088094	0.220222	-0.232344	1.4152	0.696833	0.90003	0.2948	0.288608	No change
Glycocholic acid	Terpenoids	CC(CCC(=O)NCC(=O)O)C1CCC2C1(C(CC3C2C(CC4C3(CCC(C4)O)C)O)O)C	C26H43NO6	465.309	464.302	464.302	520.943	0.438782	[M-H]-	103488	151346	NA	263995	NA	NA	667283	214949	354708	149661	191272	74527.2	365805	577884	521199	NA	169465	116765	-0.321104	-0.133057	-1.06582	0.21651	-1.06831	0.338565	0.617243	0.277584	0.480641	-0.121355	0.0674666	-0.325374	0.443747	0.664148	0.584008	-1.03264	0.030221	-0.299441	0.31505	0.74593	-0.101027	No change
Guan-fu base Y	Alkaloids	CC(=O)OC1CC2(C)CN3C4CC56CC(=C)C7C(O)C5C(C1)(C24)C3C6(O)C7O	C22H29NO5	387.205	388.213	388.213	784.613	1.0659	[M+H]+	1.631e+06	1.06401e+06	716526	1.29528e+06	NA	816561	734118	1.43555e+06	1.09451e+06	886038	783063	1.17241e+06	1.39914e+06	1.4923e+06	2.0354e+06	2.40331e+06	1.46175e+06	NA	0.220595	0.0583458	-0.0502244	0.274812	-0.858445	-0.14187	0.0138529	0.399684	0.253624	0.0551212	0.066044	0.276849	0.372904	0.410866	0.522617	0.587308	0.331475	-0.967518	0.10004	0.89916	0.0320795	No change
Guanine	Alkaloids	c1[nH]c2c(=O)[nH]c(nc2n1)N	C5H5N5O	151.049	152.054	152.054	49.6449	18.0883	[M+H]+	1.11402e+07	7.15856e+06	8.58475e+06	8.11538e+06	1.45793e+07	1.14977e+07	6.30943e+06	8.66559e+06	2.74597e+06	3.31e+06	4.53262e+06	4.5073e+06	1.02959e+07	6.7768e+06	7.52015e+06	7.78912e+06	3.58908e+06	1.35785e+07	0.10895	-0.0714999	0.0623144	0.0812115	0.2657	-0.0671022	-0.0408632	0.178997	-0.354014	-0.328243	-0.147009	-0.122289	0.233378	0.0613572	0.0900748	0.0907438	-0.26438	0.223192	0.64854	0.085301	0.207965	No change
Haplophyllidine	Alkaloids	COC1=C2CCC(O)C(CC=C(C)C)(OC)C2=NC3=C1C=CO3	C18H23NO4	317.163	318.166	318.166	109.322	1.67638	[M+H]+	698039	404083	447033	NA	NA	NA	NA	NA	NA	NA	NA	NA	463290	NA	NA	305849	678163	890093	0.403797	0.195787	0.315781	-0.513433	-0.536255	0.451139	-0.510258	-0.408222	-0.404219	-0.565383	-0.523812	-0.487225	0.471568	-0.422999	-0.457172	0.358756	0.569219	0.554384	2.0649	0.0078554	0.662146	Up
HBOA + O-Hex	Organooxygen compounds	O=C2NC3=CC=CC=C3(OC2(OC1OC(CO)C(O)C(O)C1(O)))	C14H17NO8	327.095	326.087	326.087	205.924	1.54471	[M-H]-	3.45433e+06	1.71825e+06	5.58069e+06	4.57463e+06	4.0212e+06	5.95851e+06	2.30277e+06	5.38149e+06	1.40576e+06	1.26424e+06	909182	1.43387e+06	6.85269e+06	3.0183e+06	3.38632e+06	2.666e+06	1.87687e+06	5.38143e+06	0.0478246	-0.240406	0.337073	0.298422	0.17864	-0.272548	-0.00693766	0.444658	-0.16245	-0.295202	-0.380144	-0.149929	0.534501	0.187025	0.223904	0.114057	-0.0761301	0.283196	0.94416	0.063266	0.30276	No change
Hecogenin	Terpenoids	CC1CCC2(C(C3C(O2)CC4C3(C(=O)CC5C4CCC6C5(CCC(C6)O)C)C)C)OC1	C27H42O4	430.308	431.317	431.317	756.499	1.53667	[M+H]+	8.83479e+06	8.02178e+06	1.33075e+07	1.23395e+07	1.02268e+07	8.124e+06	1.34372e+07	2.31879e+07	1.68127e+06	7.38624e+06	8.82673e+06	1.3015e+07	1.97881e+07	5.87615e+06	6.78687e+06	1.34092e+07	1.30197e+07	2.12244e+07	-0.0300326	-0.0584517	0.222477	0.225046	0.0753035	-0.845801	0.246996	0.562296	-0.594747	-0.00656522	0.0979849	0.288593	0.465393	-0.0332314	0.0122331	0.28644	0.260066	0.382297	0.4047	0.48576	0.129773	No change
Hederacoside C	Terpenoids	O=C(OC1OC(COC2OC(CO)C(OC3OC(C)C(O)C(O)C3O)C(O)C2O)C(O)C(O)C1O)C45CCC(C)(C)CC5C6=CCC7C8(C)CCC(OC9OCC(O)C(O)C9OC%10OC(C)C(O)C(O)C%10O)C(C)(CO)C8CCC7(C)C6(C)CC4	C59H96O26	1220.62	1243.6	1243.6	560.763	1.50439	[M+H]+	NA	NA	NA	NA	NA	NA	NA	NA	6.24708e+06	1.16989e+06	1.91629e+06	NA	766248	NA	NA	NA	NA	NA	-0.567471	-0.51736	-0.446821	-0.411067	-0.462998	0.543423	-0.40968	-0.255832	1.2248	0.43845	0.715132	-0.358354	0.367435	-0.27466	-0.33069	-0.216311	-0.404332	-0.587363	1.4555	0.15665	-0.466739	No change
Hederagenin base + O-HexA-Hex	Terpenoids	O=C(O)C7OC(OC2CCC3(C)(C4CC=C1C5CC(C)(C)CCC5(C(=O)O)(CCC1(C)C4(C)(CCC3(C2(C)(CO))))))C(O)C(OC6OC(CO)C(O)C(O)C6(O))C7(O)	C42H66O15	810.44	811.455	811.455	257.48	0.598567	[M+H]+	168871	965696	574925	NA	1.23161e+06	500231	361635	130953	NA	NA	149658	216787	NA	332305	75714.7	279327	NA	488176	-0.0504277	0.75028	0.589174	-0.95855	0.914893	0.546674	0.445231	0.153382	-0.943715	-0.976098	0.0499275	0.280535	-0.957135	0.530256	-0.193434	0.487835	-0.956352	0.42368	0.16922	0.89106	0.0542646	No change
Hematoxylin	Flavonoids	C1C2=CC(=C(C=C2C3C1(COC4=C3C=CC(=C4O)O)O)O)O	C16H14O6	302.079	301.07	301.07	52.8696	0.874439	[M-H]-	NA	NA	NA	NA	NA	683011	NA	NA	6.63206e+06	NA	316627	NA	815927	NA	NA	NA	NA	NA	-0.796218	-0.758803	-0.723734	-0.714171	-0.737015	1.08255	-0.710851	-0.606454	1.3551	-0.766741	0.0136122	-0.686922	0.500018	-0.620837	-0.65651	-0.558249	-0.704368	-0.815628	0.75536	0.55096	-0.24222	No change
Heptadecanoic acid	Fatty acids	O=C(O)CCCCCCCCCCCCCCCC	C17H34O2	270.256	271.275	271.275	629.176	1.69952	[M+H]+	320950	184397	222806	NA	NA	103261	218132	122345	NA	114098	172169	215673	73409.3	188663	121464	105498	NA	2.10302e+06	0.477981	0.306709	0.460781	-0.700384	-0.70975	-0.722296	0.498689	0.392459	-0.686125	0.13043	0.386779	0.550407	0.0428737	0.569142	0.3142	0.37052	-0.697325	1.38199	0.36838	0.73207	0.118127	No change
Hexose + C13H17O3	Miscellaneous	O=C(C=CC1(O)(C(=CC(=O)CC1(C)(C))C))COC2OC(CO)C(O)C(O)C2(O)	C19H28O9	400.173	399.165	399.165	281.726	2.04531	[M-H]-	1.54788e+06	1.60016e+06	1.36984e+06	925575	1.10667e+06	839179	945636	766825	778430	1.55792e+06	1.17059e+06	924191	667068	586871	1.28435e+06	449276	919618	1.02591e+06	0.0363936	0.0806193	0.0718958	-0.0317531	-0.0319091	0.13631	-0.0368749	-0.0212066	-0.037299	0.153112	0.0816893	0.0149972	-0.108158	-0.135818	0.166358	-0.237392	-0.0317252	-0.114098	0.31978	0.13946	-0.102542	No change
Hexylamine	Amines	CCCCCCN	C6H15N	101.12	102.128	102.128	1590.48	2.71972	[M+H]+	1.62893e+07	1.3017e+07	2.40621e+07	2.44052e+07	2.91096e+07	2.77528e+07	1.81875e+07	2.4405e+07	3.10106e+07	2.81064e+07	2.82612e+07	2.65925e+07	NA	2.80718e+07	2.7495e+07	3.05703e+07	2.96038e+07	2.45255e+07	-0.239276	-0.322282	0.00221451	0.0434426	0.048385	-0.013546	-0.102781	0.110747	0.158666	0.104079	0.124121	0.118049	-0.852581	0.163269	0.120788	0.165317	0.149219	-0.0296118	0.41397	0.4485	-0.132747	No change
HIPPURATE	Organic acids and derivatives	C1=CC=C(C=C1)C(=O)NCC(=O)O	C9H9NO3	179.058	178.051	178.051	209.128	0.0357813	[M-H]-	2.11888e+07	4.82583e+07	6.73374e+07	1.23167e+07	1.11674e+08	1.64751e+08	1.1905e+08	1.06865e+08	5.46357e+07	116933720	5.81439e+07	5.78612e+07	1.06176e+08	5.62794e+07	1.10554e+08	5.07759e+07	1.04022e+08	1.23402e+08	-0.590956	-0.219931	-0.0106411	-0.722775	0.162048	-0.254443	0.229186	0.247953	-0.0626228	0.231196	-0.0256575	-0.0122937	0.212196	-0.00962553	0.246981	-0.0816696	0.224089	0.203798	0.097718	0.71559	0.0313347	No change
Hippuric acid	Organic acids and derivatives	OC(=O)CNC(=O)c1ccccc1	C9H9NO3	179.058	180.066	180.066	209.917	0.731437	[M+H]+	4.72118e+06	8.5574e+06	1.065e+07	3.41589e+06	2.04633e+07	2.62978e+07	1.90238e+07	1.73418e+07	8.88668e+06	1.92615e+07	1.0039e+07	1.07025e+07	1.60412e+07	1.06606e+07	1.85721e+07	9.56949e+06	1.64104e+07	2.01754e+07	-0.512595	-0.226465	-0.0736675	-0.521819	0.177464	-0.283024	0.199983	0.238671	-0.0917291	0.216512	-0.0424023	0.00890517	0.182665	0.0195466	0.233683	-0.0524411	0.17133	0.164474	0.098398	0.68275	0.0315528	No change
Hispidulin	Flavonoids	COC1=C(C2=C(C=C1O)OC(=CC2=O)C3=CC=C(C=C3)O)O	C16H12O6	300.063	299.056	299.056	512.194	0.285226	[M-H]-	NA	3.97812e+06	NA	200940	NA	352442	NA	1.10181e+06	NA	NA	NA	NA	NA	NA	NA	NA	70893.9	NA	-0.574015	1.81857	-0.561769	0.619289	-0.566139	-0.577276	-0.560266	1.45822	-0.542152	-0.570488	-0.558568	-0.553052	-0.555479	-0.545147	-0.550773	-0.532677	0.154316	-0.575317	0.66464	0.56265	-0.213128	No change
Histamine	Alkaloids	c1c([nH]cn1)CCN	C5H9N3	111.08	112.087	112.087	1340.43	0.496133	[M+H]+	NA	NA	NA	NA	3.84568e+08	NA	NA	NA	1.06534e+08	NA	8.04726e+07	NA	7.1548e+07	8.11849e+07	1.31514e+08	NA	134608243	NA	-0.510632	-0.495813	-0.436261	-0.401774	0.95999	0.695104	-0.416715	-0.334615	0.490433	-0.40763	0.38513	-0.361217	0.31565	0.406146	0.592639	-0.37695	0.595092	-0.481828	0.88117	0.30645	0.282561	No change
Homovanillic acid	Phenols	O=C(O)CC1=CC=C(O)C(OC)=C1	C9H10O4	182.058	181.052	181.052	1356.33	0.253641	[M-H]-	2.00322e+07	NA	NA	2.41805e+07	NA	NA	NA	NA	2.74921e+07	NA	NA	NA	NA	2.96347e+07	NA	NA	NA	NA	0.397284	-0.296372	-0.246121	0.583977	-0.25839	-0.32767	-0.20544	-0.118047	0.653359	-0.211604	-0.169523	-0.141893	-0.125572	0.729764	-0.142615	-0.152533	-0.186573	-0.284814	0.016011	0.98061	0.0051341	No change
Huperzine B	Alkaloids	CC1=CC2CC3=C(C=CC(=O)N3)C4(C1)C2CCCN4	C16H20N2O	256.158	257.165	257.165	546.146	1.36298	[M+H]+	NA	NA	364579	NA	566580	NA	NA	NA	NA	NA	NA	NA	NA	442446	NA	NA	231947	809432	-0.65473	-0.619475	0.277633	-0.587977	0.457539	0.11301	-0.586473	-0.499715	-0.503387	-0.631979	-0.592004	-0.567051	-0.558418	0.534257	-0.53685	-0.459474	0.144875	0.557809	1.5919	0.041221	0.510468	Up
HYDROQUINONE	Phenolic acids	C1=CC(=CC=C1O)O	C6H6O2	110.037	109.03	109.03	133.015	4.20757	[M-H]-	3.62864e+06	NA	NA	7.3134e+06	5.6326e+06	1.18051e+07	NA	2.34446e+06	NA	3.549e+06	NA	2.62295e+06	1.63563e+06	NA	NA	1.57086e+06	NA	4.55003e+06	0.408414	-0.661637	-0.580998	0.84336	0.661339	-0.736375	-0.529849	0.431072	-0.383631	0.508142	-0.524655	0.448547	0.268033	-0.403273	-0.450823	0.237759	-0.518425	0.547838	0.13956	0.87728	-0.0447529	No change
Hydroxyecdysone	Terpenoids	CC12CCC3C(=CC(=O)C4C3(CC(C(C4)O)O)C)C1(CCC2C(C)(C(CCC(C)(C)O)O)O)O	C27H44O7	480.309	525.308	525.308	555.1	1.14021	[M-H]-	528168	422712	280900	508133	526591	688470	649668	1.09674e+06	1.1385e+06	662770	1.05181e+06	740730	1.04112e+06	127985	386997	418170	962218	722885	-0.293245	-0.351419	-0.446098	-0.132746	-0.190565	0.262233	-0.0316968	0.294547	0.276947	-0.0736128	0.204421	0.0880451	0.252177	-0.608532	-0.180606	-0.096553	0.157966	-0.113594	0.70052	0.13707	-0.224632	No change
Hydroxygenkwanin	Flavonoids	COC1=CC(=C2C(=C1)OC(=CC2=O)C3=CC(=C(C=C3)O)O)O	C16H12O6	300.063	299.056	299.056	538.941	0.503243	[M-H]-	2.31326e+06	6.8813e+06	2.75337e+06	1.64103e+06	4.48251e+06	1.21664e+06	1.78114e+06	2.8645e+06	4.41459e+06	3.52889e+06	2.24091e+06	3.24686e+06	1.8428e+06	1.83105e+06	3.02217e+06	4.80228e+06	1.34981e+06	2.53902e+06	-0.1658	0.34635	-0.00356792	-0.169294	0.194644	-0.206624	-0.147003	0.145407	0.280546	0.136062	-0.0143713	0.170786	-0.0526797	-0.0485903	0.145275	0.325736	-0.246671	-0.0831352	0.27624	0.40742	-0.0885818	No change
Hydroxyvalerenic Acid	Sesquiterpenoids	O=C(O)C(=CC1C2=C(C)CC(O)C2C(C)CC1)C	C15H22O3	250.157	289.119	289.119	216.977	1.21101	[M+H]+	NA	NA	NA	NA	NA	NA	85402.6	NA	NA	NA	94122.6	NA	NA	NA	NA	NA	NA	NA	-0.12667	-0.114662	-0.113928	-0.102522	-0.113555	-0.130739	0.605439	-0.079155	-0.0818129	-0.122782	0.635915	-0.0981138	-0.0991903	-0.0830202	-0.0920547	-0.0677055	-0.0990597	-0.130913	0.74399	0.14617	-0.238572	No change
Hyodeoxycholic acid	Terpenoids	CC(CCC(=O)O)C1CCC2C1(CCC3C2CC(C4C3(CCC(C4)O)C)O)C	C24H40O4	392.293	391.285	391.285	634.495	1.23417	[M-H]-	NA	3.04448e+06	NA	2.60469e+06	1.14817e+06	NA	NA	864091	2.7656e+06	4.27899e+06	NA	4.15351e+06	2.65929e+06	NA	NA	NA	NA	NA	-0.66088	0.648676	-0.534741	0.693578	0.26343	-0.686163	-0.494545	0.308136	0.746898	0.886117	-0.502248	0.941087	0.767498	-0.358888	-0.414198	-0.305324	-0.488127	-0.675567	1.7464	0.13424	-0.560009	No change
Hyoscyamine	Alkaloids	O=C(OC1CC2N(C)C(CC2)C1)C(C=3C=CC=CC3)CO	C17H23NO3	289.168	290.179	290.179	505.69	1.53151	[M+H]+	NA	NA	NA	NA	NA	NA	251619	NA	169975	228302	396084	126391	NA	NA	NA	NA	152352	NA	-0.476569	-0.455244	-0.453153	-0.436217	-0.450976	-0.486291	0.586453	-0.386679	0.593293	0.457024	0.794524	0.329205	-0.420693	-0.393421	-0.407265	-0.36311	0.37431	-0.485855	2.1153	0.010133	-0.678309	Down
Hypaconitine	Alkaloids	COCC12CCC(OC)C34C5CC6(O)C(OC(=O)C7=CC=CC=C7)C5C(OC(C)=O)(C(C(OC)C13)C4N(C)C2)C(O)C6OC	C33H45NO10	615.304	616.314	616.314	383.439	0.0194111	[M+H]+	1.13983e+07	1.04548e+07	7.26879e+06	3.11154e+06	5.06202e+06	2.18938e+06	2.78783e+06	958909	4.25185e+06	5.8645e+06	3.91552e+06	4.21025e+06	2.03777e+06	2.08915e+06	2.45614e+06	1.63954e+06	2.68568e+06	5.82072e+06	0.338915	0.315855	0.208903	-0.107638	0.0301294	0.150097	-0.17089	-0.527619	0.0483507	0.148526	0.0103828	0.0674652	-0.224668	-0.20932	-0.158601	-0.331229	-0.168698	0.0709036	0.31072	0.4058	-0.0996381	No change
Indigo	Alkaloids	C1=CC=C2C(=C1)C(=C(N2)C3=NC4=CC=CC=C4C3=O)O	C16H10O2N2	262.074	263.082	263.082	626.607	0.953267	[M+H]+	1.03722e+07	1.14532e+07	1.65703e+06	4.14616e+06	5.32372e+06	1.18744e+07	1.21803e+07	7.30263e+06	1.08146e+07	4.31688e+06	2.9052e+07	3.00247e+07	1.61755e+07	3.5394e+06	1.17963e+07	2.69392e+06	9.48869e+06	1.94505e+07	0.145064	0.205751	-0.597044	-0.138078	-0.0996328	0.267567	0.309729	0.172407	0.290761	-0.140475	0.714566	0.753421	0.487411	-0.144695	0.34841	-0.280101	0.230065	0.449857	0.52467	0.39777	-0.168244	No change
Ingenol-3,4-5,20-diacetonide	Terpenoids	CC1CC2C(C2(C)C)C3C=C4COC(OC4C56C1(C3=O)C=C(C5OC(O6)(C)C)C)(C)C	C26H36O5	428.256	429.262	429.262	587.117	0.658309	[M+H]+	NA	673959	NA	575392	1.7434e+06	667028	561736	322055	1.11649e+06	1.64514e+06	578466	886503	156279	NA	NA	NA	536793	NA	-1.1103	0.172128	-1.07613	0.237246	0.64915	1.04347	0.220501	0.114798	0.58352	0.661737	0.249851	0.479272	-0.258437	-1.00195	-1.01985	-0.965226	0.213808	-1.12135	3.359	0.0011326	-1.07711	Down
Inosine	Alkaloids	C1=NC2=C(C(=O)N1)N=CN2C3C(C(C(O3)CO)O)O	C10H12N4O5	268.081	269.089	269.089	50.3859	2.08664	[M+H]+	NA	NA	1.61013e+07	NA	1.58194e+08	5.2229e+07	NA	NA	5.8805e+07	NA	4.44183e+07	2.63661e+07	1.22132e+06	NA	8.12546e+06	2.40186e+07	NA	3.09495e+06	-1.31336	-1.25888	0.656038	-1.12887	1.6142	-1.33573	-1.13008	-0.983113	1.26753	-1.21623	1.15706	0.942367	-0.35135	-0.999867	0.43611	0.893377	-1.12358	-0.117096	0.67565	0.72405	-0.216657	No change
Ipecoside	Alkaloids	CC(=O)N1CCC2=CC(=C(C=C2C1CC3C(C(OC=C3C(=O)OC)OC4C(C(C(C(O4)CO)O)O)O)C=C)O)O	C27H35NO12	565.216	566.221	566.221	211.147	2.8653	[M+H]+	4.7786e+06	4.09274e+06	3.7751e+06	2.07468e+06	4.37163e+06	1.75471e+06	2.51474e+06	1.74585e+06	2.00702e+06	3.52259e+06	2.68631e+06	3.16773e+06	2.82053e+06	2.22921e+06	3.3889e+06	1.71333e+06	2.5371e+06	3.91765e+06	0.081551	0.0374766	0.0526485	-0.14755	0.102725	-0.0328645	-0.0797272	-0.144055	-0.130881	0.0543711	-0.0190303	0.0786782	0.0511614	-0.0471821	0.113202	-0.178333	-0.057944	0.0305	0.079027	0.66459	0.0253414	No change
Irinotecan hydrochloride	Alkaloids	CCc1c2Cn3c(cc4c(COC(=O)[C@]4(O)CC)c3=O)-c2nc5ccc(OC(=O)N6CCC(CC6)N7CCCCC7)cc15	C33H38N4O6	586.279	294.146	294.146	1593.47	0.641024	[M+H]+	NA	NA	NA	NA	NA	NA	NA	517367	NA	NA	NA	NA	7.18052e+06	NA	NA	NA	NA	NA	-0.23203	-0.18738	-0.132304	-0.11221	-0.147044	-0.249797	-0.108781	0.714774	0.0550262	-0.1839	-0.126426	-0.0726847	1.80136	0.0107996	-0.0406658	0.0843343	-0.105204	-0.253552	0.63361	0.56645	0.203176	No change
Iristectorigenin B	Flavonoids	COC1=C(C=CC(=C1)C2=COC3=C(C2=O)C(=C(C(=C3)O)OC)O)O	C17H14O7	330.074	329.067	329.067	513.581	0.191774	[M-H]-	336961	458416	401901	337437	1.2147e+06	647085	563916	1.95849e+06	269928	892124	291463	917090	866851	1.25817e+06	614595	1.13188e+06	520220	3.01523e+06	-0.426035	-0.238024	-0.220672	-0.234617	0.2548	-0.232697	-0.0159654	0.614534	-0.180959	0.142709	-0.301142	0.256335	0.251216	0.426325	0.0943953	0.363798	-0.0391361	0.622764	0.6257	0.25438	0.200642	No change
Isoalantolactone	Terpenoids	CC12CCCC(=C)C1CC3C(C2)OC(=O)C3=C	C15H20O2	232.146	233.151	233.151	1100.02	2.1155	[M+H]+	2.2976e+07	NA	NA	1.40454e+07	NA	NA	NA	NA	NA	NA	NA	NA	NA	NA	NA	NA	NA	NA	0.734206	-0.183819	-0.129553	0.619328	-0.142868	-0.217842	-0.0860583	0.00275646	-0.0434777	-0.101742	-0.0525312	-0.023596	-0.00413	-0.00648704	-0.0189269	-0.0289506	-0.0670978	-0.171114	0.0041282	0.96621	0.00132376	No change
Isoastragaloside I	Terpenoids	CC(=O)OC1COC(C(C1O)OC(=O)C)OC2CCC34CC35CCC6(C(C(CC6(C5CC(C4C2(C)C)OC7C(C(C(C(O7)CO)O)O)O)C)O)C8(CCC(O8)C(C)(C)O)C)C	C45H72O16	868.482	869.496	869.496	823.399	1.67162	[M+H]+	1.01383e+06	6.13187e+06	NA	NA	NA	1.51705e+06	NA	NA	5.76862e+07	2.57628e+06	1.56194e+06	398038	NA	NA	NA	NA	542134	NA	0.113066	0.949454	-0.872292	-0.861771	-0.888633	0.544666	-0.85877	-0.736734	2.03408	0.648548	0.4799	-0.0825669	-0.815346	-0.754563	-0.797308	-0.683556	0.00641884	-0.978332	2.8623	0.073137	-0.917857	No change
Isobutyl 4-hydroxybenzoate	Phenolic acids	CC(C)COC(=O)C1=CC=C(C=C1)O	C11H14O3	194.094	193.087	193.087	595.381	1.24655	[M-H]-	3.36973e+06	3.37828e+06	3.84066e+06	2.92668e+06	4.38439e+06	3.07437e+06	2.69242e+06	3.60781e+06	3.16229e+06	3.98734e+06	3.51678e+06	2.67028e+06	2.96557e+06	3.66095e+06	3.5732e+06	3.37861e+06	3.06594e+06	3.70249e+06	-0.127488	-0.100629	0.00712901	-0.0516027	0.0511361	0.0177765	-0.104241	0.108551	0.00565741	0.0575159	0.0458626	-0.0462385	0.0191197	0.102468	0.0822695	0.0472872	-0.0291137	-0.0472889	0.055943	0.66121	0.0179392	No change
Isoeugenol acetate	Phenylpropanoids	CC=CC1=CC(=C(C=C1)OC(=O)C)OC	C12H14O3	206.094	207.102	207.102	338.572	1.63621	[M+H]+	NA	NA	NA	NA	NA	NA	NA	NA	176332	NA	NA	NA	NA	76961.3	NA	NA	NA	NA	-0.358792	-0.346567	-0.345592	-0.336737	-0.34749	-0.361262	-0.341777	-0.319405	0.922793	-0.354699	-0.341086	-0.334231	-0.33485	0.46918	-0.330141	-0.309938	-0.334147	-0.361046	0.22481	0.77837	-0.0720895	No change
isoferulic acid	Phenylpropanoids	O=C(O)C=CC1=CC=C(OC)C(O)=C1	C10H10O4	194.058	193.051	193.051	187.411	1.2894	[M-H]-	462282	NA	NA	NA	NA	NA	NA	NA	NA	NA	NA	NA	NA	630237	NA	NA	NA	NA	0.782144	-0.184293	-0.172426	-0.159783	-0.172001	-0.225346	-0.157919	-0.0837516	-0.0917243	-0.199413	-0.163472	-0.143432	-0.133472	1.19991	-0.112844	-0.0478881	-0.147446	-0.230257	0.71087	0.33368	0.227953	No change
Isoflavone base + 3O	Flavonoids	O=C1C(=COC2=CC(O)=CC(O)=C12)C3=CC=C(O)C=C3	C15H10O5	270.053	271.06	271.06	545.61	0.387946	[M+H]+	1.93737e+06	5.34766e+06	2.29177e+06	2.55581e+06	3.25967e+06	2.74864e+06	2.69199e+06	3.27501e+06	3.29369e+06	3.23892e+06	3.04398e+06	2.95744e+06	2.56607e+06	2.52048e+06	3.13879e+06	4.30945e+06	1.82042e+06	2.74885e+06	-0.257386	0.220495	-0.0960301	0.0100959	0.0425278	-0.179021	0.016489	0.188679	0.14332	0.0852774	0.103418	0.118959	0.0783695	0.0690035	0.148575	0.268938	-0.132593	-0.0595822	0.14731	0.47243	-0.0472386	No change
Isoleucine	Amino acid derivatives	CCC(C)C(C(=O)O)N	C6H13NO2	131.095	132.102	132.102	172.776	0.657324	[M+H]+	9.03017e+06	7.75323e+06	1.04874e+07	9.48028e+06	1.11285e+07	1.58763e+07	1.30532e+07	NA	NA	7.65149e+06	6.40034e+06	7.69518e+06	1.12404e+07	8.93532e+06	1.03508e+07	8.37448e+06	6.98507e+06	1.06117e+07	-0.0499885	-0.103913	0.0856631	0.079172	0.0803932	-0.122958	0.205479	-0.695201	-0.733333	-0.0213471	-0.0721244	0.036035	0.205878	0.111509	0.1576	0.0552615	-0.0410877	0.0446568	0.94299	0.10015	0.302385	No change
Isopalmitic acid	Fatty acids	O=C(O)CCCCCCCCCCCCC(C)C	C16H32O2	256.24	279.232	279.232	770.923	0.597989	[M+H]+	3.04454e+06	1.02273e+07	7.10701e+06	2.99729e+06	5.447e+06	1.45451e+06	NA	3.11202e+06	NA	NA	NA	NA	NA	7.83878e+06	6.92192e+06	2.37803e+07	7.45646e+06	1.35479e+06	0.155918	0.718446	0.611042	0.287878	0.473598	-0.974511	-0.766902	0.375066	-0.611939	-0.84921	-0.768033	-0.708344	-0.679348	0.757085	0.688588	1.20635	0.687097	-0.175422	3.0217	0.01773	0.968952	Up
Isophorone	Organooxygen compounds	CC1=CC(=O)CC(C)(C)C1	C9H14O	138.104	139.112	139.112	569.178	1.1087	[M+H]+	694783	973128	1.16472e+06	907043	498334	311324	747609	NA	NA	1.07374e+06	NA	NA	375824	1.92974e+06	NA	719238	890575	322463	0.034277	0.224089	0.369224	0.327183	-0.0143398	0.060441	0.228547	-0.767222	-0.763032	0.350423	-0.884212	-0.847128	0.0167722	0.724668	-0.816617	0.309721	0.323127	-0.303886	1.5262	0.16009	0.489402	No change
Isopropyl 4-Hydroxybenzoate	Phenolic acids	CC(C)OC(=O)C1=CC=C(C=C1)O	C10H12O3	180.079	181.084	181.084	255.873	8.67101	[M+H]+	486642	NA	NA	NA	917798	NA	176448	327967	NA	NA	NA	8.85409e+06	229877	607385	1.0528e+06	1.02166e+06	NA	NA	0.345753	-0.719684	-0.712778	-0.697522	0.732047	0.415306	0.0827351	0.485561	-0.641469	-0.733424	-0.701609	1.82942	0.283075	0.724766	0.925691	0.925897	-0.685997	-0.75788	0.56878	0.73198	0.182389	No change
Isorhapontigenin	Phenols	COC1=C(C=CC(=C1)C=CC2=CC(=CC(=C2)O)O)O	C15H14O4	258.089	259.097	259.097	448.199	0.307127	[M+H]+	NA	242230	171958	NA	1.13187e+06	1.94896e+06	NA	NA	NA	NA	NA	NA	133228	NA	1.02184e+06	NA	NA	509466	-0.413243	0.484344	0.425376	-0.37042	1.21936	-0.422667	-0.373884	-0.316701	-0.324069	-0.40317	-0.375157	-0.361704	0.424725	-0.322507	1.30809	-0.290616	-0.359899	0.789064	1.9249	0.055602	0.617257	No change
Isosafrole	Organic compound	O1C2=CC=C(C=CC)C=C2OC1	C10H10O2	162.068	180.102	180.102	487.461	1.05639	[M+H]+	414469	NA	NA	126037	572038	NA	NA	NA	397828	NA	NA	NA	NA	196419	262338	332420	NA	NA	0.540851	-0.5373	-0.535065	0.198436	0.793968	0.436702	-0.522325	-0.469106	0.833396	-0.549568	-0.522391	-0.510192	-0.502984	0.532361	0.601366	0.770787	-0.508314	-0.568006	1.0735	0.3421	0.344233	No change
isosakuranetin	Flavonoids	COC1=CC=C(C=C1)C1CC(=O)C2=C(O)C=C(O)C=C2O1	C16H14O5	286.084	285.076	285.076	609.753	2.35287	[M-H]-	6.84892e+06	NA	NA	1.3534e+06	NA	215752	2.65601e+06	788436	NA	NA	434599	1.42309e+06	325470	NA	1.56908e+06	2.06271e+06	NA	1.80156e+06	1.40511	-0.873528	-0.866521	0.827336	-0.864378	-0.909592	1.10148	0.686324	-0.795154	-0.887078	0.334001	0.894616	0.282394	-0.792585	0.947114	1.05986	-0.839835	0.837348	0.083218	0.95844	0.0266852	No change
isosakuranetin-7-O-neohesperidoside	Flavonoids	COC1=CC=C(C=C1)C1CC(=O)C2=C(O)C=C(OC3OC(CO)C(O)C(O)C3OC3OC(C)C(O)C(O)C3O)C=C2O1	C28H34O14	594.195	593.188	593.188	388.867	0.143515	[M-H]-	NA	NA	NA	244766	329191	375302	172780	1.08103e+06	NA	NA	193399	222329	713303	639342	NA	NA	NA	975269	-0.519388	-0.488	-0.478817	0.41425	0.476115	-0.52781	0.262607	1.15742	-0.401601	-0.503316	0.302991	0.430284	0.95627	0.935569	-0.420327	-0.360565	-0.452549	0.898571	0.16039	0.8975	0.0514311	No change
Isosakuranin	Flavonoids	COC1=CC=C(C=C1)C2CC(=O)C3=C(C=C(C=C3O2)OC4C(C(C(C(O4)CO)O)O)O)O	C22H24O10	448.137	447.135	447.135	627.738	0.686709	[M-H]-	2.5559e+06	227871	198198	195306	190169	4.57302e+06	2.32228e+06	2.14611e+06	2.22394e+06	2.26546e+06	2.39455e+06	203376	193803	2.21134e+06	173165	120912	160738	339315	0.726853	-0.317297	-0.29464	-0.258702	-0.326421	-0.29409	0.812904	0.869862	0.837227	0.783636	0.859484	-0.182841	-0.178222	0.8768	-0.229287	-0.273197	-0.335963	-0.184794	2.2375	0.017697	-0.717489	Down
Isoschaftoside	Flavonoids	C1C(C(C(C(O1)C2=C(C(=C3C(=C2O)C(=O)C=C(O3)C4=CC=C(C=C4)O)C5C(C(C(C(O5)CO)O)O)O)O)O)O)O	C26H28O14	564.148	565.155	565.155	287.685	0.559826	[M+H]+	102207	NA	NA	NA	306693	240502	64649.7	137786	NA	NA	NA	NA	122900	60406.8	73381.4	127214	NA	NA	0.428592	-0.402217	-0.398572	-0.396291	0.970184	-0.412011	0.337266	0.839634	-0.388973	-0.40826	-0.398828	-0.392867	0.702531	0.394693	0.453352	0.846804	-0.395947	-0.409995	1.0413	0.30779	0.333911	No change
Isosteviol	Terpenoids	CC12CCC3C4(CCCC(C4CCC3(C1)CC2=O)(C)C(=O)O)C	C20H30O3	318.219	319.227	319.227	568.486	0.388545	[M+H]+	269848	384848	NA	244765	NA	NA	NA	234432	NA	NA	205685	180452	1.2072e+06	1.5558e+06	NA	2.12992e+06	NA	788549	0.146832	0.352053	-0.58326	0.291058	-0.582637	-0.633498	-0.568191	0.419669	-0.503188	-0.608031	0.20835	0.214191	1.06257	1.18001	-0.523514	1.2908	-0.557182	0.673478	2.06	0.12579	0.660561	No change
Isoxanthohumol	Chalcones	CC(=CCC1=C2C(=C(C=C1O)OC)C(=O)CC(O2)C3=CC=C(C=C3)O)C	C21H22O5	354.147	353.142	353.142	946.861	0.459167	[M-H]-	1.51636e+07	1.48433e+07	6.67073e+06	3.88803e+06	5.98429e+06	5.68525e+06	3.1326e+07	9.76203e+06	9.04489e+06	1.21898e+07	5.44427e+06	5.36271e+06	1.04545e+07	3.90353e+06	4.26615e+06	3.96712e+06	1.21636e+07	2.984e+07	0.121281	0.126399	-0.172442	-0.355152	-0.239022	0.607971	0.523981	0.110078	0.0272349	0.130099	-0.192099	-0.171504	0.118751	-0.291542	-0.268289	-0.309316	0.146367	0.44666	0.30414	0.56921	-0.0975265	No change
jaeschkeanadiol	Terpenoids	OC1CC(=CCC2(C)CCC(O)(C(C)C)C12)C	C15H26O2	238.193	237.186	237.186	618.938	0.642909	[M-H]-	3.46782e+06	1.7291e+06	839934	3.88453e+06	1.76988e+06	343213	958374	6.37852e+06	2.95565e+06	3.51642e+06	1.95355e+06	3.77806e+06	1.22357e+06	1.23063e+06	2.78562e+06	3.87907e+06	1.43503e+06	3.41106e+06	0.0761233	-0.211065	-0.468525	0.259211	-0.153255	0.0855695	-0.356862	0.543036	0.168341	0.191463	-0.0185229	0.294272	-0.171023	-0.15412	0.168198	0.29656	-0.16322	0.106124	0.3842	0.42815	-0.123201	No change
Jasmonic acid	Fatty acids	O=C(O)CC1CCC(=O)C1CC=CCC	C12H18O3	210.126	209.118	209.118	971.341	0.25009	[M-H]-	1.71767e+07	1.40557e+07	1.0503e+07	9.48425e+06	1.41372e+07	9.75793e+06	1.00885e+07	7.97783e+06	1.15197e+07	1.48104e+07	1.04426e+07	8.11948e+06	8.53029e+06	6.48743e+06	7.72532e+06	9.67136e+06	9.60666e+06	9.13652e+06	0.122718	0.0486049	-0.0217798	-0.0287481	0.0767399	0.205235	-0.0169348	-0.0343603	0.0754199	0.158884	0.0321654	-0.049573	-0.0190205	-0.13261	-0.0739133	0.0103202	-0.00756297	-0.128395	0.2686	0.06286	-0.0861303	No change
Kaempferide	Flavonoids	COC1=CC=C(C=C1)C1=C(O)C(=O)C2=C(O)C=C(O)C=C2O1	C16H12O6	300.063	301.071	301.071	537.874	0.26576	[M+H]+	NA	NA	NA	NA	NA	NA	337402	NA	NA	NA	NA	NA	NA	NA	NA	NA	NA	NA	-0.166699	-0.12848	-0.0910143	-0.0814441	-0.105459	-0.183267	0.642643	0.0307748	0.0373739	-0.136241	-0.0935739	-0.0532751	-0.0430615	0.015548	-0.022255	0.0802384	-0.0724424	-0.187561	0.3416	0.39499	-0.109539	No change
Kaempferol	Flavonoids	OC1=CC=C(C=C1)C1=C(O)C(=O)C2=C(O)C=C(O)C=C2O1	C15H10O6	286.048	285.04	285.04	418.912	0.832489	[M-H]-	3.48815e+06	1.00499e+07	3.28745e+06	2.57161e+06	6.08304e+06	1.64338e+06	4.94069e+06	5.50689e+06	6.67031e+06	6.93924e+06	3.04221e+06	5.85518e+06	2.6419e+06	2.34271e+06	4.38317e+06	1.21116e+07	2.75921e+06	4.06838e+06	-0.138715	0.354453	-0.0882917	-0.134874	0.164155	-0.130962	0.12826	0.263774	0.293184	0.276995	-0.0445169	0.263266	-0.0581487	-0.107819	0.140432	0.5545	-0.101051	-0.0328377	0.40847	0.2915	-0.130981	No change
Kaempferol-3-O-glucoside-7-O-rhamnoside	Flavonoids	CC1OC(OC2=CC(O)=C3C(=O)C(OC4OC(CO)C(O)C(O)C4O)=C(OC3=C2)C2=CC=C(O)C=C2)C(O)C(O)C1O	C27H30O15	594.158	593.15	593.15	366.995	0.67333	[M-H]-	NA	NA	NA	5.78253e+06	435904	NA	255318	NA	NA	NA	NA	269185	NA	NA	NA	NA	NA	248512	-0.325132	-0.288844	-0.265441	1.84202	0.64576	-0.335799	0.481445	-0.163451	-0.165368	-0.30166	-0.261563	0.563315	-0.224369	-0.174245	-0.202575	-0.120102	-0.245994	0.289629	0.43159	0.45765	-0.138396	No change
Kaempferol-3-O-glucuronoside	Flavonoids	OC1C(O)C(OC2=C(OC3=CC(O)=CC(O)=C3C2=O)C2=CC=C(O)C=C2)OC(C1O)C(O)=O	C21H18O12	462.08	461.072	461.072	421.421	0.337601	[M-H]-	NA	1.25208e+06	NA	NA	NA	131580	NA	175248	484596	597526	138254	585745	NA	NA	514803	850888	NA	NA	-0.571973	1.05951	-0.545607	-0.529996	-0.543445	-0.5814	-0.532826	0.47498	0.875848	0.797694	0.202108	0.903634	-0.51211	-0.482855	0.860742	1.0953	-0.519048	-0.580686	1.4865	0.25023	-0.476682	No change
Kaempferol-7-O-beta-D-glucopyranoside	Flavonoids	C1=CC(=CC=C1C2=C(C(=O)C3=C(C=C(C=C3O2)OC4C(C(C(C(O4)CO)O)O)O)O)O)O	C21H20O11	448.101	447.093	447.093	362.923	0.927307	[M-H]-	1.90583e+07	798315	NA	1.83822e+06	990348	772234	1.22923e+07	8.67856e+06	NA	937574	1.57542e+06	7.39098e+06	885502	753626	5.34553e+06	9.26557e+06	330425	1.13504e+07	1.04503	-0.349804	-1.34415	0.146642	-0.199444	-0.715959	0.946701	0.88015	-1.21707	-0.197286	0.0946891	0.787127	-0.102555	-0.151777	0.650025	0.868009	-0.600084	0.843194	0.11045	0.93537	0.0354174	No change
Kaempferol-7-O-rhamnoside	Flavonoids	CC1OC(OC2=CC(O)=C3C(=O)C(O)=C(OC3=C2)C2=CC=C(O)C=C2)C(O)C(O)C1O	C21H20O10	432.106	431.098	431.098	347.772	0.856826	[M-H]-	2.18921e+06	576953	NA	1.57537e+06	1.31793e+06	1.14119e+06	256563	1.97905e+06	NA	119915	185190	517843	355045	121659	4.93691e+06	1.00033e+06	NA	3.93238e+06	0.83711	0.262516	-1.02917	0.841773	0.691405	-1.05875	0.0415485	1.01838	-0.972159	-0.375031	-0.10735	0.407329	0.270386	-0.156407	1.37792	0.715251	-1.00256	1.14097	1.2125	0.41242	0.388807	No change
Kainic Acid	Organic acids and derivatives	O=C(O)CC1C(NCC1C(=C)C)C(=O)O	C10H15NO4	213.1	214.108	214.108	183.341	1.52166	[M+H]+	NA	202819	153973	NA	NA	NA	NA	147216	196433	NA	NA	NA	NA	NA	173276	134499	NA	NA	-0.611816	0.211649	0.177483	-0.568417	-0.582236	0.719195	-0.571782	0.348565	0.491326	-0.601523	-0.573167	-0.559774	-0.551121	-0.520456	0.346937	0.350363	-0.558212	-0.620824	0.045197	0.96053	-0.014493	No change
Kojic Acid	Organoheterocyclic compounds	C1=C(OC=C(C1=O)O)CO	C6H6O4	142.027	143.034	143.034	99.5105	0.810108	[M+H]+	NA	1.18919e+07	1.57577e+07	1.72962e+07	2.33589e+07	NA	NA	1.51731e+07	NA	NA	NA	NA	NA	4.11862e+06	NA	NA	NA	NA	-0.482836	0.744714	0.921417	0.999505	1.05818	-0.499499	-0.327026	1.00502	-0.245513	-0.369239	-0.300539	-0.264529	-0.245703	0.444372	-0.255011	-0.234724	-0.309857	-0.448395	0.28456	0.72607	-0.0912478	No change
Kukoamine A	Alkaloids	C1=CC(=C(C=C1CCC(=O)NCCCNCCCCNCCCNC(=O)CCC2=CC(=C(C=C2)O)O)O)O	C28H42N4O6	530.31	531.324	531.324	674.228	3.25566	[M+H]+	4.30231e+06	2.23751e+06	877629	7.71043e+06	3.83891e+06	6.63047e+06	5.48519e+06	3.41616e+06	1.67867e+07	5.89178e+06	5.76761e+06	2.76721e+06	6.172e+06	927516	2.30689e+06	1.70193e+06	2.42634e+06	2.88286e+06	-0.0516235	-0.319469	-0.672476	0.329652	-0.0384021	-0.0668159	0.168136	0.0523645	0.679491	0.199458	0.223132	-0.0632606	0.293153	-0.49713	-0.13467	-0.266973	-0.163718	-0.192129	1.1543	0.031092	-0.370132	Down
Kukoamine B	Alkaloids	C1=CC(=C(C=C1CCC(=O)NCCCNCCCCN(CCCN)C(=O)CCC2=CC(=C(C=C2)O)O)O)O	C28H42N4O6	530.31	529.308	529.308	674.739	2.53258	[M-H]-	2.23057e+06	1.45576e+06	475457	4.55343e+06	1.96269e+06	3.83782e+06	3.17496e+06	1.78414e+06	NA	3.55224e+06	3.21706e+06	1.45123e+06	3.62128e+06	NA	1.2177e+06	1.00797e+06	1.35005e+06	1.48596e+06	-0.00265056	-0.163421	-0.595876	0.44702	0.015563	0.0639726	0.281034	0.12618	-1.09149	0.319295	0.32062	0.00485437	0.41657	-1.13308	-0.0602676	-0.12939	-0.0661488	-0.148356	0.56194	0.56742	-0.180194	No change
Kynurenine	Amino acid derivatives	OC(=O)C(N)CC(=O)c(c1)c(N)ccc1	C10H12N2O3	208.085	209.092	209.092	82.5942	0.353914	[M+H]+	2.47282e+07	2.15885e+07	2.28038e+07	3.00815e+07	1.75576e+07	1.1787e+07	2.24433e+07	3.14475e+07	3.05305e+07	2.68235e+07	3.1567e+07	2.20302e+07	2.44068e+07	9.13335e+06	1.18827e+07	9.55836e+06	1.91725e+07	3.49691e+07	-0.0552065	-0.106574	-0.0252009	0.127303	-0.176813	-0.0909883	-0.0123009	0.212715	0.147463	0.0786043	0.170867	0.0337018	0.0679051	-0.330634	-0.233904	-0.338284	-0.0517642	0.117817	0.72761	0.025714	-0.233319	No change
L-(-)-Phenylalanine	Amino acid derivatives	OC(=O)C([H])(N)Cc(c1)cccc1	C9H11NO2	165.079	164.072	164.072	83.3778	1.38455	[M-H]-	9.87792e+06	9.01915e+06	9.10759e+06	1.02725e+07	1.12407e+07	1.32872e+07	1.00581e+07	1.33428e+07	6.86546e+06	7.76659e+06	7.52636e+06	7.52171e+06	1.18255e+07	1.05507e+07	1.16353e+07	1.19178e+07	8.90667e+06	1.26853e+07	-0.11136	-0.137753	-0.0789373	0.0132874	-0.0153512	0.000478673	-0.0109476	0.196613	-0.137694	-0.11589	-0.102798	-0.0746174	0.125079	0.0801981	0.105846	0.103677	-0.0317899	0.0234728	0.33878	0.082811	0.108636	No change
L(+)-Arginine	Amino acid derivatives	C(CC(C(=O)O)N)CN=C(N)N	C6H14N4O2	174.112	173.104	173.104	34.682	1.29489	[M-H]-	3.05648e+06	3.14173e+06	2.16752e+06	2.72122e+06	2.76889e+06	3.51097e+06	2.50496e+06	2.2316e+06	1.85308e+06	1.95847e+06	2.16211e+06	1.79518e+06	3.80297e+06	2.70742e+06	3.04612e+06	2.71763e+06	2.96845e+06	3.53612e+06	0.0101355	0.0490802	-0.059276	0.09826	0.0325315	-0.292793	0.0475814	0.0879551	-0.0342078	-0.078618	0.0174923	-0.0354855	0.303428	0.16002	0.196326	0.139815	0.139068	0.113607	0.54446	0.00091495	0.174591	No change
L-2,3-DIAMINOPROPIONIC ACID	Miscellaneous	C(C(C(=O)O)N)N	C3H8N2O2	104.059	105.07	105.07	635.502	0.965717	[M+H]+	NA	NA	NA	73462.1	99239.9	NA	NA	NA	NA	NA	NA	NA	NA	NA	NA	NA	202765	58641.5	-0.162162	-0.153693	-0.150854	0.651171	0.759325	-0.163833	-0.153112	-0.14094	-0.141387	-0.160735	-0.151519	-0.145881	-0.151179	-0.141657	-0.143391	-0.133952	1.12165	0.454561	0.98732	0.17037	0.316601	No change
L-5-Hydroxytryptophan	Alkaloids	C1=CC2=C(C=C1O)C(=CN2)CC(C(=O)O)N	C11H12N2O3	220.085	221.092	221.092	149.842	1.17713	[M+H]+	1.41211e+07	1.12361e+07	1.64939e+07	1.80096e+07	2.92765e+07	2.25539e+07	1.89733e+07	1.83575e+07	6.86053e+06	1.27416e+07	1.4117e+07	1.46618e+07	2.3807e+07	1.72859e+07	2.0267e+07	1.66802e+07	1.23669e+07	2.0533e+07	-0.125121	-0.20796	0.0160748	0.0891457	0.228287	-0.278056	0.0954056	0.159126	-0.306321	-0.0659958	0.0036541	0.0428343	0.239997	0.12471	0.168941	0.0798297	-0.0598568	0.0694044	0.36088	0.17176	0.11572	No change
L-ARABITOL	Organic oxygen compounds	C(C(C(C(CO)O)O)O)O	C5H12O5	152.068	151.061	151.061	362.282	1.65806	[M-H]-	NA	NA	NA	NA	NA	NA	NA	835049	NA	NA	NA	NA	NA	NA	NA	NA	NA	NA	-0.268637	-0.224075	-0.174247	-0.155168	-0.189532	-0.285218	-0.153154	0.904104	0.00370103	-0.224951	-0.170134	-0.119373	-0.101093	-0.0381579	-0.0870339	0.0361175	-0.150381	-0.290279	0.45271	0.44192	-0.14517	No change
Lasiocarpine	Alkaloids	C/C=C(/C)\C(=O)O[C@H]1CCN2[C@@H]1C(=CC2)COC(=O)[C@@]([C@H](C)OC)(C(C)(C)O)O	C21H33NO7	411.226	412.231	412.231	508.719	0.343102	[M+H]+	1.31618e+06	2.65363e+06	NA	338563	2.56724e+06	1.68401e+06	2.05039e+06	1.06043e+06	3.67002e+06	3.21679e+06	1.13012e+06	1.05951e+06	257407	1.21346e+06	177398	471801	2.48114e+06	7.01537e+06	-0.190298	0.154998	-1.65606	-0.630238	0.182886	0.732366	0.145065	-0.0384824	0.43282	0.325894	-0.0846372	-0.0781849	-0.666889	0.0138678	-0.834179	-0.372228	0.24422	0.599136	0.89322	0.26599	-0.286425	No change
Lauryl sulfate	Miscellaneous	CCCCCCCCCCCCOS(=O)(=O)O	C12H26O4S	266.155	265.148	265.148	742.777	1.15333	[M-H]-	3.46495e+07	6.2851e+07	4.67794e+07	2.51104e+07	3.92422e+07	8.49307e+07	2.40096e+07	1.4098e+07	2.7257e+07	1.56865e+07	3.03354e+07	2.03443e+07	2.11883e+07	1.1583e+07	4.25012e+07	4.1701e+07	1.16738e+08	9.68708e+07	-0.00684949	0.274486	0.194161	-0.0444956	0.077867	-0.482177	-0.0781626	-0.228273	0.00587081	-0.253484	0.0571582	-0.0914727	-0.0849194	-0.325779	0.218767	0.195326	0.644436	0.474008	0.88888	0.092819	0.285034	No change
L-CYSTATHIONINE	Carboxylic acids and derivatives	C(CSCC(C(=O)O)N)C(C(=O)O)N	C7H14N2O4S	222.067	221.058	221.058	1248.2	0.276194	[M-H]-	1.06203e+07	6.71287e+06	NA	NA	NA	NA	6.76715e+06	NA	2.58142e+07	6.78294e+06	6.94987e+06	NA	5.3816e+06	NA	NA	NA	NA	NA	0.559133	0.370287	-0.381596	-0.312658	-0.391651	-0.493575	0.457567	-0.228868	1.06699	0.461949	0.503549	-0.267278	0.436288	-0.231694	-0.258581	-0.248688	-0.310475	-0.439786	1.5836	0.06205	-0.507808	No change
L-Glutamic acid	Amino acid derivatives	C(CC(=O)O)[C@@H](C(=O)O)N	C5H9NO4	147.053	148.061	148.061	66.3078	3.10707	[M+H]+	713915	498313	575167	NA	NA	489149	313893	212041	485636	NA	294124	NA	403488	205215	210669	NA	351076	NA	0.534798	0.40951	0.547018	-0.570128	-0.584145	-0.641244	0.339143	0.322312	0.644703	-0.612004	0.314005	-0.551764	0.533822	0.28998	0.247399	-0.451961	0.400004	-0.646265	0.043355	0.96302	-0.0139025	No change
Licoricesaponin G2	Terpenoids	CC12CCC(C)(CC1C1=CC(=O)C3C4(C)CCC(OC5OC(C(O)C(O)C5OC5OC(C(O)C(O)C5O)C(O)=O)C(O)=O)C(C)(CO)C4CCC3(C)C1(C)CC2)C(O)=O	C42H62O17	838.399	837.391	837.391	536.034	0.583772	[M-H]-	NA	NA	NA	NA	130663	NA	NA	NA	NA	74401.5	NA	NA	NA	NA	NA	126254	NA	NA	-0.238473	-0.227171	-0.225591	-0.218774	0.698548	-0.240178	-0.222073	-0.201835	-0.203458	0.426208	-0.221814	-0.215538	-0.216886	-0.205583	-0.211966	0.929959	-0.215338	-0.240615	0.24848	0.72365	0.0796802	No change
Licoricesaponin H2	Terpenoids	CC1(C)C(CCC2(C)C1CCC1(C)C2C(=O)C=C2C3CC(C)(CCC3(C)CCC12C)C(O)=O)OC1OC(C(O)C(O)C1OC1OC(C(O)C(O)C1O)C(O)=O)C(O)=O	C42H62O16	822.404	821.395	821.395	584.705	1.42498	[M-H]-	597631	2.56005e+06	514286	407253	1.58216e+06	398910	702737	950589	1.4559e+06	1.29769e+06	555207	1.04737e+06	452473	451951	1.04062e+06	1.82453e+06	424089	767523	-0.239012	0.458493	-0.191183	-0.230601	0.290646	-0.29894	0.000303431	0.234371	0.370777	0.23584	-0.0839391	0.23546	-0.106882	-0.0762094	0.241172	0.479736	-0.206787	-0.0868412	0.3891	0.35295	-0.124771	No change
Ligustilide	Dihydrofurans	CCCC=C1C2=C(C=CCC2)C(=O)O1	C12H14O2	190.099	191.107	191.107	628.938	0.00814748	[M+H]+	1.2695e+06	1.50757e+06	1.92377e+06	1.87213e+06	1.87011e+06	1.78674e+06	991334	1.04444e+06	896053	832427	760745	809513	445286	1.30025e+06	1.42348e+06	1.13635e+06	927106	1.12092e+06	-0.183562	-0.0742513	0.0943151	0.144363	0.0700056	0.217034	-0.142837	-0.0209479	-0.113191	-0.263034	-0.237782	-0.17068	-0.409309	0.0668067	0.0812534	-0.00794261	-0.156161	-0.20218	0.16681	0.54338	0.0534896	No change
Linderane	Sesquiterpenoids	CC1=CCCC23C(O2)C(C4=C(C1)OC=C4C)OC3=O	C15H16O4	260.105	261.11	261.11	600.994	0.835977	[M+H]+	NA	193441	NA	NA	NA	355981	NA	193607	385857	NA	175535	NA	NA	NA	NA	NA	NA	NA	-0.333371	0.460965	-0.305627	-0.289097	-0.30311	-0.344071	-0.292065	0.735288	1.01199	-0.322181	0.531949	-0.279265	-0.27031	-0.238795	-0.254451	-0.206617	-0.278694	-0.34247	1.5473	0.070662	-0.496175	No change
Linoleic acid	Fatty Acyls	CCCCC/C=C\C/C=C\CCCCCCCC(=O)O	C18H32O2	280.24	281.248	281.248	1033.67	0.1897	[M+H]+	1.64442e+07	1.46002e+07	8.12626e+06	1.1328e+07	1.89808e+07	1.53235e+07	1.94516e+07	2.12691e+07	1.16371e+07	1.62425e+07	1.29331e+07	1.22808e+07	1.52062e+07	9.10327e+06	1.19373e+07	1.48403e+07	8.71208e+06	2.39028e+07	0.00155661	-0.0352417	-0.239556	-0.0526445	0.101338	0.121506	0.166944	0.284485	-0.0208217	0.099142	0.0242054	0.0252749	0.120448	-0.0898865	0.0102182	0.0890147	-0.150196	0.195781	0.2099	0.36474	-0.0673083	No change
Linolenic acid	Fatty Acyls	CCC=CCC=CCC=CCCCCCCCC(=O)O	C18H30O2	278.225	277.218	277.218	917.981	2.22231	[M-H]-	6.27125e+06	5.82717e+06	3.3228e+06	5.01611e+06	6.32909e+06	5.71653e+06	3.66864e+06	4.02154e+06	2.92941e+06	4.60883e+06	4.03022e+06	2.84996e+06	2.86938e+06	1.95335e+06	2.63766e+06	3.70944e+06	3.59503e+06	3.24271e+06	0.14049	0.126795	-0.0678683	0.163877	0.196444	0.192626	0.0166406	0.143137	-0.0373988	0.1113	0.0929403	-0.0283953	-0.00630955	-0.16722	-0.0577377	0.0747388	0.0264811	-0.118898	0.28439	0.08955	-0.0911948	No change
Linolenic acid ethyl ester	Miscellaneous	CCC=CCC=CCC=CCCCCCCCC(=O)OCC	C20H34O2	306.256	307.263	307.263	995.134	0.0276154	[M+H]+	1.1442e+07	7.2727e+06	7.63311e+06	9.16558e+06	1.25491e+07	9.48832e+06	9.15794e+06	8.01131e+06	1.72657e+07	1.24468e+07	1.16199e+07	7.91435e+06	9.34794e+06	7.16177e+06	7.00127e+06	9.93696e+06	9.57613e+06	1.28371e+07	-0.00179394	-0.187096	-0.113539	0.00847682	0.0765718	-0.00146458	-0.0047277	0.0204	0.299515	0.138331	0.131615	-0.00715067	0.0720303	-0.0379237	-0.0615276	0.0744021	0.0441827	0.0739671	0.21458	0.2371	-0.0688086	No change
Liquiritigenin	Flavonoids	C1C(OC2=C(C1=O)C=CC(=C2)O)C3=CC=C(C=C3)O	C15H12O4	256.074	257.085	257.085	345.63	17.2347	[M+H]+	NA	NA	NA	201230	NA	323890	573290	NA	NA	375559	NA	210835	NA	NA	1.6017e+06	125868	NA	NA	-0.38963	-0.368565	-0.366284	0.576235	-0.364436	-0.399228	1.03254	-0.300415	-0.306908	0.775119	-0.353454	0.655475	-0.334067	-0.306954	1.54722	0.568211	-0.339488	-0.399153	0.39843	0.76384	-0.127764	No change
L-ISOLEUCINE	Amino acid derivatives	O=C(O)C(N)C(C)CC	C6H13NO2	131.095	130.087	130.087	292.18	2.40755	[M-H]-	5.20533e+06	4.87819e+06	8.55492e+06	9.14514e+06	5.24703e+06	1.01685e+07	9.27991e+06	8.12347e+06	4.35068e+06	4.62585e+06	2.92402e+06	3.46646e+06	7.04916e+06	6.61955e+06	9.20203e+06	5.04704e+06	4.89816e+06	9.15356e+06	-0.175283	-0.183206	0.118716	0.188776	-0.115313	-0.210482	0.181806	0.20703	-0.103311	-0.11942	-0.279001	-0.178317	0.137547	0.10944	0.231551	-0.0320263	-0.0726209	0.106182	0.40088	0.19743	0.128548	No change
L-Lysine	Amino acid derivatives	O=C(O)C(N)CCCCN	C6H14N2O2	146.106	147.113	147.113	32.1746	0.469916	[M+H]+	3.32706e+07	3.14285e+07	3.5973e+07	2.88127e+07	3.85734e+07	4.913e+07	3.07281e+07	3.47962e+07	2.2636e+07	2.58362e+07	2.29007e+07	2.35875e+07	3.81653e+07	2.74858e+07	2.71838e+07	2.6458e+07	2.37972e+07	3.45826e+07	-0.0180194	-0.029809	0.0843682	0.0180024	0.0761806	-0.101193	0.0275921	0.170833	-0.0687257	-0.0277602	-0.0575133	-0.0261913	0.168763	0.0584524	0.0212205	0.0132145	-0.0448105	0.0240969	0.11575	0.4431	0.037117	No change
loganic acid	Organic acids and derivatives	O=C(O)C1=COC(OC2OC(CO)C(O)C(O)C2O)C3C1CC(O)C3C	C16H24O10	376.137	377.146	377.146	263.324	0.935866	[M+H]+	1.68247e+06	6.03532e+06	5.5082e+06	2.8758e+06	4.08387e+06	5.33623e+06	3.0605e+06	3.5993e+06	4.05257e+06	2.29627e+06	2.48201e+06	2.90445e+06	3.83499e+06	1.63748e+06	2.30934e+06	6.1085e+06	3.88679e+06	1.03306e+07	-0.48172	0.116688	0.129195	-0.096961	-0.0168917	-0.220092	-0.0869967	0.0693575	0.0713823	-0.229185	-0.143509	-0.047025	0.087621	-0.266774	-0.139417	0.253442	0.0340558	0.365338	0.36395	0.30464	0.116707	No change
L-Ornithine	Amino acid derivatives	O=C(O)C(N)CCCN	C5H12N2O2	132.09	133.099	133.099	470.79	12.5446	[M+H]+	NA	NA	NA	NA	205524	NA	221340	NA	128749	NA	103894	161001	NA	137694	NA	100081	NA	NA	-0.350216	-0.335217	-0.334875	-0.321511	0.6575	-0.35656	0.749546	-0.287894	0.686681	-0.345317	0.395625	0.66308	-0.313297	0.673987	-0.301842	0.587187	-0.312634	-0.357737	0.98028	0.29878	-0.314343	No change
LPC 16:0	Lipids	O=C(OCC(O)COP(=O)([O-])OCC[N+](C)(C)C)CCCCCCCCCCCCCCC	C24H50NO7P	495.332	496.341	496.341	944.225	0.669932	[M+H]+	NA	NA	NA	3.31405e+07	4.61093e+07	3.89935e+07	NA	NA	3.37303e+07	1.43676e+07	NA	4.51866e+07	4.12498e+07	NA	NA	NA	NA	NA	-0.61078	-0.584298	-0.529739	0.581198	0.65087	0.67983	-0.48616	-0.397325	0.603907	0.213573	-0.452536	0.763054	0.700083	-0.407369	-0.41957	-0.429793	-0.467206	-0.570684	0.95585	0.33259	-0.306509	No change
L-Phenylalanine	Alkaloids	C1=CC=C(C=C1)CC(C(=O)O)N	C9H11NO2	165.079	166.086	166.086	263.041	1.28143	[M+H]+	201833414	3.36362e+08	2.37577e+08	1.98405e+08	3.23284e+08	2.04661e+08	225720243	144376641	1.55061e+08	112135794	1.32998e+08	1.38805e+08	1.28936e+08	174025296	1.3883e+08	1.80084e+08	1.55251e+08	2.49722e+08	-0.0243145	0.22375	0.118502	0.0637437	0.206572	0.193517	0.0950618	-0.0313839	-0.0196561	-0.19247	-0.0758525	-0.0512752	-0.114844	0.0430156	-0.0671003	0.0523879	-0.0282842	0.0804946	0.12539	0.43262	0.0402077	No change
L-PROLINE	Amino acid derivatives	O=C(O)C1NCCC1	C5H9NO2	115.063	116.071	116.071	37.9015	2.69595	[M+H]+	4.49467e+07	3.49403e+07	4.96975e+07	4.81546e+07	3.66186e+07	4.04182e+07	3.64136e+07	6.7054e+07	2.14636e+07	3.76086e+07	3.55788e+07	3.46716e+07	6.95325e+07	4.18748e+07	5.14343e+07	4.4272e+07	3.06833e+07	4.01494e+07	0.00330387	-0.0879811	0.119572	0.132842	-0.0520679	-0.328934	-0.00262166	0.32858	-0.196947	0.0193455	0.0266956	0.0346136	0.302915	0.130087	0.200708	0.12229	-0.0347006	-0.0184228	0.25635	0.36474	0.0822018	No change
L-Rhamnose	Carbohydrates and derivatives	C[C@@H]([C@@H]([C@H]([C@H](C=O)O)O)O)O	C6H12O5	164.068	187.058	187.058	41.6838	0.86285	[M+H]+	4.14352e+06	4.40102e+06	3.41336e+06	6.55113e+06	6.25795e+06	6.08646e+06	3.6055e+06	5.3632e+06	1.26677e+07	6.26362e+06	4.98899e+06	3.60709e+06	4.71757e+06	1.46877e+06	4.58924e+06	1.93765e+06	3.51751e+06	3.97501e+06	-0.143815	-0.092888	-0.153088	0.183301	0.0950944	-0.225677	-0.0877239	0.170667	0.486935	0.151159	0.0858584	-0.0253486	0.103232	-0.382126	0.0764046	-0.286848	-0.0791093	-0.125215	0.76674	0.056327	-0.245868	No change
L-Tryptophan	Organoheterocyclic compounds	C1=CC=C2C(=C1)C(=CN2)CC(C(=O)O)N	C11H12N2O2	204.09	205.097	205.097	250.778	1.83453	[M+H]+	163140	195254	615667	667375	1.18686e+06	996322	884599	702297	NA	419816	806413	413268	NA	679618	898202	634735	642703	NA	-0.287057	-0.166981	0.395876	0.495536	0.674158	-0.911907	0.607584	0.618667	-0.791357	0.213732	0.593781	0.338148	-0.827644	0.599507	0.686612	0.567534	0.484509	-0.913629	0.51126	0.67497	-0.163944	No change
Luteolin-4'-O-glucoside	Flavonoids	OCC1OC(OC2=CC=C(C=C2O)C2=CC(=O)C3=C(O)C=C(O)C=C3O2)C(O)C(O)C1O	C21H20O11	448.101	447.093	447.093	386.324	0.519897	[M-H]-	5.71497e+06	312272	NA	2.15449e+06	387672	1.16222e+06	2.72496e+06	NA	180786	728944	NA	2.32179e+06	2.28406e+06	2.44439e+06	2.1575e+06	2.80357e+06	494351	2.64451e+06	1.00051	-0.278805	-1.12372	0.705427	-0.119835	-1.1742	0.789941	-1.03619	-0.207931	0.173254	-1.11347	0.783014	0.795417	0.825313	0.757629	0.859595	0.064506	0.691442	2.3936	0.062196	0.767548	No change
LYSINE	Amino acid derivatives	O=C(O)C(N)CCCCN	C6H14N2O2	146.106	147.117	147.117	1289.75	0.85023	[M+H]+	2.06107e+07	2.43836e+06	2.99029e+06	1.50166e+06	2.95415e+06	1.05064e+07	8.33592e+06	4.98527e+06	2.66757e+07	4.80358e+06	3.66188e+06	NA	1.08907e+07	NA	NA	2.64132e+06	2.87199e+06	2.82924e+07	0.678386	-0.252836	-0.106403	-0.346196	-0.12393	0.126731	0.374067	0.242542	0.907405	0.136361	0.0590967	-0.997142	0.557065	-0.929554	-0.979378	-0.057826	-0.0614747	0.843832	0.70149	0.58388	-0.224944	No change
Lysionotin	Flavonoids	COC1=CC=C(C=C1)C2=CC(=O)C3=C(C(=C(C(=C3O2)OC)O)OC)O	C18H16O7	344.09	345.094	345.094	139.709	1.90695	[M+H]+	NA	NA	NA	NA	1.15278e+06	512042	NA	NA	1.05896e+06	NA	561197	271933	860735	NA	86567.7	141588	NA	401450	-0.668622	-0.656221	-0.656176	-0.643912	1.13998	-0.672697	-0.647993	-0.619428	1.23358	-0.664514	0.908365	0.634941	1.15753	-0.623998	0.12785	0.487753	-0.64048	0.583084	0.12827	0.93086	0.0411322	No change
Madecassoside	Terpenoids	CC1CCC2(CCC3(C)C(=CCC4C5(C)CC(O)C(O)C(C)(CO)C5C(O)CC34C)C2C1C)C(=O)OC1OC(COC2OC(CO)C(OC3OC(C)C(O)C(O)C3O)C(O)C2O)C(O)C(O)C1O	C48H78O20	974.509	975.52	975.52	447.525	0.349441	[M+H]+	694010	NA	NA	700461	356401	243314	NA	NA	NA	NA	417502	415737	306288	NA	238870	NA	NA	512774	0.580599	-0.476152	-0.454468	0.759182	0.38864	-0.522685	-0.442896	-0.354164	-0.357393	-0.489238	0.535688	0.580882	0.476557	-0.365026	0.360714	-0.312363	-0.435332	0.466397	0.37322	0.67179	0.119678	No change
Maleic acid	Organic acids and derivatives	OC(=O)C=CC(O)=O	C4H4O4	116.011	115.004	115.004	43.1663	3.0985	[M-H]-	5.73041e+07	1.44868e+07	1.45989e+07	1.91121e+07	6.47963e+07	1.82374e+07	1.41496e+07	3.40408e+07	2.13439e+07	1.70075e+07	1.26117e+07	1.2244e+07	1.02308e+07	3.57186e+07	2.00131e+07	2.73374e+07	1.17895e+07	4.36567e+07	0.357656	-0.22607	-0.164119	-0.0141116	0.441024	-0.591449	-0.15749	0.304951	0.0500816	-0.0680042	-0.174547	-0.163431	-0.233613	0.310308	0.0344786	0.172936	-0.208833	0.269015	0.28728	0.47074	0.092122	No change
Maltol	Flavonoids	O=C1C=COC(=C1O)C	C6H6O3	126.032	127.039	127.039	344.478	0.230445	[M+H]+	NA	NA	NA	1.90718e+07	NA	1.67312e+07	NA	NA	NA	NA	NA	NA	NA	2.10652e+06	NA	NA	NA	NA	-0.529334	-0.481823	-0.40525	1.3081	-0.416187	-0.548559	-0.346783	-0.221207	-0.222821	-0.419419	-0.335229	-0.288259	-0.264359	0.433826	-0.27256	-0.22177	-0.336265	-0.507126	0.34588	0.43348	0.11091	No change
Mannitol	Organooxygen compounds	C(C(C(C(C(CO)O)O)O)O)O	C6H14O6	182.079	181.072	181.072	645.939	1.15939	[M-H]-	250722	NA	NA	NA	NA	NA	522035	NA	NA	NA	494822	NA	NA	NA	NA	NA	206841	405234	0.521453	-0.355045	-0.353396	-0.336494	-0.350852	-0.383208	1.02605	-0.29135	-0.296272	-0.365628	1.01722	-0.328833	-0.323252	-0.297142	-0.309489	-0.268849	0.629457	0.752306	0.3005	0.79001	-0.09636	No change
Matairesinol	Phenylpropanoids	COC1=CC(CC2COC(=O)C2CC2=CC=C(O)C(OC)=C2)=CC=C1O	C20H22O6	358.142	357.132	357.132	1214.18	2.73786	[M-H]-	9.2215e+06	8.46503e+06	NA	1.25206e+07	7.02702e+06	NA	7.3075e+06	NA	1.26775e+07	1.66214e+07	NA	NA	NA	NA	NA	NA	NA	NA	0.520997	0.496084	-0.447179	0.762482	0.444541	-0.565338	0.51282	-0.290062	0.787364	0.88028	-0.36789	-0.33224	-0.312957	-0.2957	-0.323192	-0.306444	-0.376801	-0.512434	1.7244	0.046837	-0.552967	Down
Medicagenic acid	Triterpenoids	CC1(CCC2(CCC3(C(=CCC4C3(CCC5C4(CC(C(C5(C)C(=O)O)O)O)C)C)C2C1)C)C(=O)O)C	C30H46O6	502.329	503.336	503.336	629.156	3.09608	[M+H]+	NA	663186	NA	682664	NA	149285	451158	489290	458620	531581	942397	602540	169940	154477	443805	114606	280306	594403	-0.912462	0.483959	-0.892726	0.632949	-0.890022	-0.919837	0.444009	0.599257	0.56944	0.454628	0.789488	0.629264	0.0997158	0.113038	0.510932	0.0400828	0.246088	0.424999	1.0661	0.0045261	-0.341872	Down
Melibiose	Organic oxygen compounds	OCC1OC(OCC2OC(O)C(O)C(O)C2O)C(O)C(O)C1O	C12H22O11	342.116	360.154	360.154	152.964	1.83741	[M+H]+	7.07019e+06	5.04799e+06	4.26317e+06	NA	3.69665e+06	NA	1.89965e+06	580820	1.69459e+06	4.5947e+06	3.26237e+06	4.17694e+06	1.26753e+06	1.40971e+06	3.37309e+06	NA	1.82778e+06	5.06244e+06	0.440609	0.308413	0.286979	-1.23747	0.211965	0.191876	-0.0188002	-0.415886	-0.0176722	0.35585	0.247963	0.380997	-0.11274	-0.0558953	0.292529	-1.03756	-0.0172253	0.324673	0.59183	0.44149	-0.189779	No change
Meranzin	Phenylpropanoids	COc1ccc2ccc(=O)oc2c1CC1OC1(C)C	C15H16O4	260.105	261.11	261.11	553.924	0.351301	[M+H]+	6.13483e+06	5.70596e+06	3.67291e+06	4.44655e+06	9.75118e+06	1.26402e+07	4.57162e+06	7.07006e+06	4.90645e+06	4.98766e+06	9.57815e+06	5.8357e+06	5.84181e+06	9.94492e+06	6.82481e+06	6.83733e+06	3.7931e+06	4.47179e+06	-0.0633453	-0.0774072	-0.218617	-0.0814058	0.186808	-0.0415032	-0.0836157	0.187964	-0.0133093	-0.0480555	0.266654	0.0823261	0.0961184	0.318694	0.147597	0.134628	-0.144428	-0.169835	0.0047771	0.98751	-0.00153185	No change
Methionine	Alkaloids	O=C(O)C(N)CCSC	C5H11NO2S	149.051	150.058	150.058	49.9149	1.08975	[M+H]+	2.82573e+08	1.68107e+08	1.88751e+08	1.8324e+08	3.7479e+08	264534570	1.52923e+08	1.72704e+08	7.5148e+07	9.09647e+07	1.1102e+08	1.14497e+08	2.30691e+08	1.50759e+08	178010762	1.88103e+08	8.82041e+07	3.10984e+08	0.144716	-0.0515065	0.0433154	0.0507392	0.286294	-0.0790988	-0.059006	0.0591071	-0.316741	-0.267965	-0.128002	-0.118974	0.141053	0.00226235	0.0531296	0.0945149	-0.239631	0.2079	0.56695	0.05754	0.181802	No change
Methyl hexadecanoate	Fatty Acyls	CCCCCCCCCCCCCCCC(=O)OC	C17H34O2	270.256	315.254	315.254	721.308	0.48822	[M-H]-	NA	NA	NA	168614	NA	4.39399e+06	136992	6.89261e+06	1.84774e+06	NA	3.07244e+06	NA	3.25511e+06	NA	NA	4.96832e+06	205361	3.84669e+06	-1.3199	-1.29674	-1.29242	-0.462399	-1.28978	0.884522	-0.552321	1.22463	0.623398	-1.3091	0.827085	-1.2666	0.899663	-1.22668	-1.24193	1.04595	-0.368504	0.810325	0.19321	0.92359	0.0619549	No change
Methyl jasmonate	Lipids	O=C(OC)CC1CCC(=O)C1CC=CCC	C13H20O3	224.141	225.149	225.149	601.445	1.86658	[M+H]+	NA	414617	503640	NA	NA	435693	286817	332616	351783	NA	313883	321852	NA	NA	NA	NA	375878	NA	-0.480336	0.514226	0.675769	-0.423531	-0.435754	-0.489128	0.48774	0.687292	0.714602	-0.46315	0.531063	0.597159	-0.39719	-0.352966	-0.376597	-0.311598	0.61584	-0.494049	2.0121	0.026317	-0.645211	Down
Methyl linoleate	Lipids	CCCCCC=CCC=CCCCCCCCC(=O)OC	C19H34O2	294.256	295.264	295.264	1080.85	1.25247	[M+H]+	8.68958e+06	3.21774e+06	5.37482e+06	5.45071e+06	4.2062e+06	1.0661e+07	4.48547e+06	3.62605e+06	1.12068e+07	4.54662e+06	7.74513e+06	2.95268e+06	3.09754e+06	379985	813710	547338	4.68882e+06	1.1018e+07	0.103936	-0.320461	-0.0416694	0.0159311	-0.163211	0.42427	-0.0848623	-0.0869974	0.341704	-0.0805029	0.181496	-0.200565	-0.159889	-1.02849	-0.745905	-0.876795	-0.0467577	0.231698	1.4015	0.074242	-0.449402	No change
Methyl vanillate	Phenolic acids	COC1=C(C=CC(=C1)C(=O)OC)O	C9H10O4	182.058	182.985	182.985	970.808	1.83372	[M+H]+	6.1611e+06	NA	NA	7.49212e+06	NA	5.29279e+06	NA	4.99249e+06	8.87986e+06	NA	NA	NA	4.10139e+06	NA	6.01258e+06	4.78978e+06	NA	NA	0.361847	-0.541952	-0.473972	0.566723	-0.486007	-0.596431	-0.420462	0.464425	0.660461	-0.466292	-0.396123	-0.357471	0.372125	-0.318825	0.517425	0.407643	-0.404379	-0.545204	0.28287	0.75607	0.0907078	No change
Methyllycaconitine	Terpenoids	CCN1CC2(CCC(C34C2C(C(C31)(C5(CC(C6CC4C5C6OC)OC)O)O)OC)OC)COC(=O)C7=CC=CC=C7N8C(=O)CC(C8=O)C	C37H50N2O10	682.347	683.356	683.356	411.865	0.556426	[M+H]+	2.43122e+07	7.33981e+07	7.26545e+07	3.04277e+07	6.85144e+07	1.65581e+07	2.01046e+07	1.97259e+07	2.60821e+07	3.32886e+07	1.68232e+07	8.62478e+06	1.22108e+07	4.88437e+07	1.10425e+07	4.01679e+07	3.74844e+07	4.73295e+07	-0.150352	0.348521	0.400658	0.0453975	0.324334	0.100097	-0.147394	-0.0780266	-0.00621599	0.0805379	-0.191321	-0.453065	-0.301303	0.307161	-0.354181	0.186697	0.158827	0.162083	0.49624	0.27255	0.159128	No change
Methylsuccinic acid	Fatty acids	O=C(O)CC(C(=O)O)C	C5H8O4	132.042	131.036	131.036	1467.59	2.43872	[M-H]-	8.60883e+07	NA	1.08584e+08	1.46281e+08	8.57722e+07	NA	NA	NA	8.09851e+07	1.75439e+08	NA	6.09911e+07	1.04638e+08	1.38969e+08	NA	1.26713e+08	NA	1.04479e+08	0.208997	-0.630423	0.384843	0.534022	0.233503	-0.647829	-0.552217	-0.467785	0.295817	0.602142	-0.522095	0.200615	0.393497	0.54967	-0.5004	0.503762	-0.525461	0.32141	0.61643	0.50928	0.197667	No change
monolinolein	Phospholipid	O=C(OCC(O)CO)CCCCCCCC=CCC=CCCCCC	C21H38O4	354.277	393.24	393.24	874.769	1.61454	[M+H]+	1.35769e+08	1.047e+08	5.86469e+07	8.72181e+07	8.61995e+07	1.10368e+08	9.93735e+07	7.97913e+07	2.87517e+08	150432243	1.1161e+08	9.02376e+07	9.09156e+07	2.63777e+07	5.82296e+07	8.77646e+07	9.93916e+07	7.31097e+07	0.0643651	-0.0258573	-0.228095	-0.022137	-0.106033	0.0182204	0.00654879	-0.0231338	0.524906	0.185921	0.110552	0.0240878	-0.00378795	-0.488654	-0.168026	-0.00334418	0.0516414	-0.177573	0.84128	0.042902	-0.269771	No change
monoolein	Ester	O=C(OCC(O)CO)CCCCCCCC=CCCCCCCCC	C21H40O4	356.293	357.3	357.3	986.891	0.690308	[M+H]+	8.02744e+06	NA	NA	8.10112e+06	1.59943e+07	1.32509e+07	7.01554e+06	1.44236e+07	4.46433e+06	9.15361e+06	8.57664e+06	5.75707e+06	9.96029e+06	3.78186e+06	7.66675e+06	9.56542e+06	5.4307e+06	1.57796e+07	0.0838331	-1.0893	-1.01511	0.201555	0.427022	0.460529	0.122867	0.515528	-0.0295612	0.246442	0.241906	0.101401	0.341066	-0.0636652	0.219414	0.302057	0.0364975	0.41213	0.025424	0.94076	0.00815275	No change
Myristic acid	Fatty acids	CCCCCCCCCCCCCC(=O)O	C14H28O2	228.209	227.201	227.201	738.473	1.66368	[M-H]-	1.56021e+06	2.11379e+06	2.06343e+06	1.567e+06	2.33851e+06	1.85001e+06	1.37969e+06	768457	2.90787e+06	2.24027e+06	1.86702e+06	1.33052e+06	948765	1.12998e+06	1.49774e+06	1.15723e+06	1.51216e+06	942109	-0.228025	-0.0624382	-0.0140914	-0.0726819	0.0263414	0.188967	-0.141302	-0.28792	0.220826	0.0480106	0.0199378	-0.0960939	-0.223238	-0.130935	-0.03593	-0.139208	-0.0837228	-0.422361	0.4152	0.17429	-0.133142	No change
N-(1-hydroxy-3-phenylpropan-2-yl)benzamide	Miscellaneous	OCC(CC1=CC=CC=C1)NC(=O)C2=CC=CC=C2	C16H17NO2	255.126	256.13	256.13	1174.43	1.8308	[M+H]+	NA	NA	7.72023e+06	NA	NA	NA	NA	NA	NA	NA	NA	NA	NA	NA	1.04042e+07	NA	NA	NA	-0.213853	-0.184561	0.584027	-0.0612689	-0.135641	0.553027	-0.0748567	0.0199232	-0.0211454	-0.10086	-0.0450307	-0.0155799	0.0066303	0.0145229	0.7967	-0.0053263	-0.0562342	-0.177879	0.4241	0.36776	0.135994	No change
N-Acetyl-DL-glutamic acid	Amino acid derivatives	CC(=O)NC(CCC(O)=O)C(O)=O	C7H11NO5	189.064	188.056	188.056	49.4316	1.98191	[M-H]-	NA	NA	3.18625e+06	2.26823e+06	1.33695e+06	3.69772e+06	1.95543e+06	2.00976e+06	NA	NA	NA	766556	NA	2.36094e+06	2.1454e+06	2.2078e+06	NA	3.42469e+06	-0.769115	-0.722802	0.74709	0.660268	0.35809	-0.789308	0.581246	0.684696	-0.458933	-0.715863	-0.648724	0.238954	-0.566575	0.744063	0.688183	0.69695	-0.627379	0.738796	1.0357	0.4008	0.33211	No change
Napelline	Alkaloids	CCN1CC2(C)CCC(O)C34C1C(CC23)C12CC(C(O)CC41)C(=C)C2O	C22H33NO3	359.246	360.253	360.253	698.929	1.71009	[M+H]+	1.51697e+06	1.41801e+07	8.83704e+06	1.94178e+06	248084	605826	1.22764e+06	658636	962949	1.82384e+06	836900	359616	216290	409504	459832	472939	7.87667e+06	3.3336e+06	0.0499158	1.06987	0.917389	0.310969	-0.654892	-0.111448	0.0994314	-0.0600536	0.0642412	0.248814	-0.0411332	-0.373946	-0.568255	-0.260226	-0.252847	-0.196421	0.922595	0.445252	0.079388	0.91841	0.0254571	No change
Nardosinone	Terpenoids	CC1CCC=C2C1(C3C(CC2=O)OOC3(C)C)C	C15H22O3	250.157	251.162	251.162	502.504	6.69954	[M+H]+	NA	NA	NA	NA	158305	403477	362331	NA	258546	283905	NA	NA	NA	NA	74192	NA	378563	NA	-0.675932	-0.664641	-0.663061	-0.656283	0.343979	0.545714	0.75783	-0.639344	0.7672	0.570216	-0.659103	-0.652963	-0.654449	-0.643405	0.10871	-0.629915	0.786624	-0.678163	0.96384	0.44806	-0.309072	No change
Naringenin	Flavonoids	OC1=CC=C(C=C1)[C@@H]1CC(=O)C2=C(O)C=C(O)C=C2O1	C15H12O5	272.068	273.076	273.076	385.132	0.510937	[M+H]+	2.33473e+06	NA	NA	NA	NA	NA	406072	1.02056e+06	NA	NA	NA	NA	NA	NA	7.76207e+06	1.16093e+06	NA	331517	1.11748	-0.365089	-0.328189	-0.318751	-0.34218	-0.419428	0.493783	0.994362	-0.201121	-0.372791	-0.329969	-0.290898	-0.280253	-0.222511	1.81857	1.02564	-0.309367	0.236908	1.0268	0.45452	0.329271	No change
Neoandrographolide	Terpenoids	O=C1OCC=C1CCC2C(=C)CCC3C(C)(COC4OC(CO)C(O)C(O)C4O)CCCC23C	C26H40O8	480.272	481.284	481.284	1112.57	0.982769	[M+H]+	2.4028e+06	6.20187e+06	2.76985e+06	3.09471e+06	3.46421e+06	3.59128e+06	2.40656e+06	4.25776e+06	4.23526e+06	2.82191e+06	3.17939e+06	3.25798e+06	3.47632e+06	3.09336e+06	3.24242e+06	3.56658e+06	2.96085e+06	3.85409e+06	-0.23826	0.210501	-0.0910969	0.0160913	-0.00789481	-0.153372	-0.109069	0.222793	0.172958	-0.0553297	0.04483	0.0824415	0.128472	0.0767376	0.0854168	0.113126	0.000184593	0.0140653	0.030862	0.86422	0.00989642	No change
Neoruscogenin	Steroids	CC1C2C(CC3C2(CCC4C3CC=C5C4(C(CC(C5)O)O)C)C)OC16CCC(=C)CO6	C27H40O4	428.293	429.3	429.3	611.953	0.292251	[M+H]+	NA	NA	NA	NA	NA	NA	317390	370033	245049	274211	NA	298170	250741	1.26984e+06	358166	465778	NA	NA	-0.422779	-0.386295	-0.363419	-0.353412	-0.370653	-0.433469	0.483136	0.682189	0.53262	0.338054	-0.359337	0.516254	0.467978	1.1808	0.611516	0.770199	-0.344159	-0.439266	0.028144	0.97677	0.00902476	No change
NEOSTIGMINE METHYL SULFATE	Miscellaneous	CN(C)C(=O)Oc1cccc(c1)[N+](C)(C)C.COS(=O)(=O)[O-]	C13H22N2O6S	334.12	223.142	223.142	493.553	1.56099	[M+H]+	NA	165041	NA	NA	NA	NA	NA	NA	NA	NA	NA	NA	NA	NA	NA	NA	NA	500920	-0.288278	0.379708	-0.25062	-0.235621	-0.248726	-0.297172	-0.236077	-0.166873	-0.175486	-0.273288	-0.240124	-0.222391	-0.212151	-0.172845	-0.192921	-0.13524	-0.223912	0.824279	0.62445	0.26589	0.200241	No change
Nerylacetate	Monoterpenoids	O=C(OCC=C(C)CCC=C(C)C)C	C12H20O2	196.146	197.154	197.154	612.586	0.982833	[M+H]+	839605	1.46483e+06	NA	1.16107e+06	1.99751e+06	1.1943e+06	1.2129e+06	1.52738e+06	692390	1.25428e+06	981892	1.19756e+06	1.11341e+06	725010	NA	NA	648541	1.54625e+06	-0.102316	0.184882	-0.789159	0.210349	0.369433	0.0466525	0.215159	0.407907	0.062784	0.196985	0.1491	0.26829	0.255456	0.0942783	-0.681939	-0.562059	-0.0436288	0.215006	1.0515	0.077882	-0.337185	No change
Nicotinic acid	Alkaloids	C1=CC(=CN=C1)C(=O)O	C6H5NO2	123.032	122.025	122.025	1682.15	2.48555	[M-H]-	NA	NA	NA	9.95547e+06	1.0725e+07	NA	NA	NA	1.24677e+07	1.4e+07	1.47584e+07	NA	NA	9.30039e+06	NA	NA	NA	NA	-0.379066	-0.350659	-0.291652	0.507306	0.470964	-0.390052	-0.24247	-0.150295	0.62522	0.64931	0.697847	-0.182987	-0.162545	0.534885	-0.175118	-0.176772	-0.224838	-0.342263	1.01	0.18871	-0.32388	No change
Nivalenol	Terpenoids	CC1=C[C@@H]2[C@]([C@@H](C1=O)O)([C@]3([C@@H]([C@H]([C@H]([C@@]34CO4)O2)O)O)C)CO	C15H20O7	312.121	313.127	313.127	409.783	2.07957	[M+H]+	2.16362e+06	NA	NA	824194	1.34064e+06	2.38486e+06	1.80746e+06	789591	1.8815e+07	2.15237e+06	1.85123e+06	2.26817e+06	1.8041e+06	NA	NA	154981	NA	301399	0.538567	-1.21787	-1.21088	0.267104	0.406405	0.639218	0.594144	0.343428	1.62883	0.649818	0.635818	0.753159	0.673607	-1.13701	-1.15508	-0.277015	-1.18416	-0.353193	4.1778	0.0034132	-1.33968	Down
Nobiletin	Flavonoids	COC1=C(C=C(C=C1)C2=CC(=O)C3=C(O2)C(=C(C(=C3OC)OC)OC)OC)OC	C21H22O8	402.131	403.139	403.139	614.737	0.348834	[M+H]+	129692	NA	NA	NA	NA	NA	NA	NA	392761	NA	NA	NA	NA	NA	NA	186154	531096	NA	0.399022	-0.197672	-0.194525	-0.178277	-0.192301	-0.229169	-0.181506	-0.125853	1.15709	-0.209993	-0.183017	-0.16957	-0.161431	-0.132679	-0.147134	0.889193	1.17138	-0.228488	0.57365	0.59878	0.183949	No change
Nonivamide	Alkaloids	CCCCCCCCC(=O)NCC1=CC(=C(C=C1)O)OC	C17H27NO3	293.199	294.204	294.204	622.102	0.0554027	[M+H]+	1.18849e+06	4.66753e+06	927388	1.87449e+06	3.91366e+06	2.25122e+06	1.52049e+06	2.95453e+06	1.50123e+06	2.04097e+06	1.7188e+06	1.5685e+06	1.28881e+06	3.2031e+06	1.57612e+06	1.53371e+06	1.8347e+06	2.9255e+06	-0.332277	0.313531	-0.345393	0.0270159	0.273642	0.0299431	-0.0777616	0.295578	-0.0299122	0.0285713	0.00485191	-0.00601402	-0.0689657	0.318624	0.0080785	-0.00453464	0.0209278	0.118127	0.091967	0.71331	0.0294906	No change
Norephedrine	Benzenoids	CC(C(C1=CC=CC=C1)O)N	C9H13NO	151.1	152.107	152.107	296.274	0.813136	[M+H]+	NA	410396	NA	2.32355e+06	1.19208e+06	582400	728007	NA	NA	NA	976449	NA	1.02006e+06	425581	NA	1.26193e+06	780390	2.28055e+06	-0.813438	0.0357045	-0.750857	0.93335	0.569489	-0.826151	0.417901	-0.643633	-0.643386	-0.788199	0.572012	-0.716553	0.643341	0.301483	-0.686177	0.730192	0.463516	0.817994	2.1165	0.073478	0.678701	No change
Norharman	Alkaloids	c1ccc2c(c1)c3ccncc3[nH]2	C11H8N2	168.069	169.076	169.076	263.804	0.384	[M+H]+	807694	668169	NA	707591	511942	689603	898519	190092	1.7032e+06	1.34253e+06	1.41095e+06	822602	1.32873e+06	419652	408390	560268	696020	672718	-0.162637	-0.213933	-1.37303	-0.0518763	-0.271047	-0.164003	0.0407534	-0.478534	0.367323	0.185189	0.26597	0.064252	0.289984	-0.172149	-0.225452	-0.0536161	-0.0557086	-0.216944	0.45678	0.33522	-0.146473	No change
Norisoboldine	Alkaloids	COC1=C(C2=C3C(CC4=CC(=C(C=C42)OC)O)NCCC3=C1)O	C18H19NO4	313.131	314.139	314.139	433.442	0.948511	[M+H]+	NA	NA	NA	NA	NA	NA	NA	2.05749e+06	NA	NA	NA	NA	NA	NA	NA	7.51127e+06	NA	NA	-0.236908	-0.188688	-0.112144	-0.0497864	-0.122858	-0.25692	-0.0539241	0.731527	0.0713829	-0.127351	-0.0433098	0.00446884	0.0288739	0.0620969	0.020251	1.23874	-0.0438728	-0.216118	0.2636	0.74356	0.0845291	No change
Notoginsenoside R1	Terpenoids	CC(=CCCC(C)(C1CCC2(C1C(CC3C2(CC(C4C3(CCC(C4(C)C)O)C)OC5C(C(C(C(O5)CO)O)O)OC6C(C(C(CO6)O)O)O)C)O)C)OC7C(C(C(C(O7)CO)O)O)O)C	C47H80O18	932.534	931.52	931.52	1602.18	2.76912	[M-H]-	2.07404e+06	3.27738e+06	2.24643e+06	4.50249e+06	3.45707e+06	3.57718e+06	3.081e+06	2.56269e+06	3.12251e+06	2.40065e+06	3.1651e+06	2.62255e+06	2.88919e+06	6.01545e+06	3.65341e+06	5.45064e+06	5.09992e+06	3.86279e+06	-0.36028	-0.126669	-0.237255	0.117079	-0.0645677	-0.0772126	-0.0575697	-0.0471229	-0.0119359	-0.182926	-0.0127223	-0.0670778	-0.00354701	0.303784	0.0794805	0.233126	0.177212	-0.0404108	0.5868	0.011691	0.188167	No change
Oleamide	Lipids	CCCCCCCCC=CCCCCCCCC(=O)N	C18H35NO	281.272	282.28	282.28	731.604	1.22478	[M+H]+	6.57145e+07	6.16237e+07	6.54934e+07	3.86065e+07	6.00515e+07	7.25109e+07	5.39608e+07	2.7175e+07	3.38895e+07	5.41988e+07	2.7085e+07	2.92627e+07	4.44416e+07	5.15591e+07	3.86558e+07	4.65755e+07	3.30397e+07	1.09351e+08	0.0946693	0.0888829	0.171192	-0.0312047	0.0794765	-0.111495	0.090856	-0.117631	-0.0735482	0.102995	-0.169162	-0.115131	0.0481788	0.147495	0.00336508	0.0698732	-0.0813941	0.345648	0.42349	0.10529	0.135798	No change
Oleic acid	Fatty acids	CCCCCCCC/C=C\CCCCCCCC(=O)O	C18H34O2	282.256	281.249	281.249	813.991	1.87963	[M-H]-	1.33228e+07	1.51945e+07	1.5824e+07	1.31553e+07	1.56077e+07	1.28568e+07	1.55882e+07	1.85917e+07	1.57081e+07	1.77965e+07	1.63839e+07	1.36554e+07	1.81092e+06	1.35752e+07	1.18888e+07	1.19665e+07	1.33831e+07	2.16467e+07	-0.119461	-0.048918	0.0269162	-0.0165055	-0.0101408	0.0324253	0.0409811	0.194996	0.0772073	0.111391	0.0979513	0.0391951	-0.801794	0.0467245	-0.0210899	-0.0319121	0.0042808	0.121996	0.64632	0.17369	-0.207253	No change
Orcinol gentiobioside	Phenols	CC1=CC(=CC(=C1)OC2C(C(C(C(O2)COC3C(C(C(C(O3)CO)O)O)O)O)O)O)O	C19H28O12	448.158	447.163	447.163	583.525	29.9093	[M-H]-	NA	61119.2	NA	NA	102686	138876	NA	73525.4	NA	NA	NA	NA	65832.9	83514.9	NA	NA	NA	94599	-0.268571	0.40418	-0.25701	-0.254908	0.651678	-0.269803	-0.2579	0.648548	-0.246008	-0.266529	-0.256094	-0.250669	0.516597	0.696684	-0.247844	-0.237138	-0.253475	0.514089	0.84073	0.28606	0.269594	No change
Ornithine	Amino acid derivatives	O=C(O)C(N)CCCN	C5H12N2O2	132.09	131.083	131.083	35.681	2.55663	[M-H]-	4.04781e+06	5.3969e+06	3.93162e+06	NA	3.21386e+06	4.23926e+06	3.62614e+06	4.93988e+06	1.63094e+06	2.76687e+06	3.19709e+06	3.26588e+06	7.09933e+06	4.33325e+06	5.48536e+06	5.06049e+06	3.95269e+06	6.52431e+06	0.0018433	0.151066	0.0645861	-0.980786	-0.0362658	-0.122824	0.0710338	0.290652	-0.220344	-0.0600147	0.051672	0.0872162	0.432203	0.227349	0.309044	0.260955	0.126824	0.24942	0.72016	0.016725	0.23093	No change
Oroxylin A	Flavonoids	COC1=C(C2=C(C=C1O)OC(=CC2=O)C3=CC=CC=C3)O	C16H12O5	284.068	283.061	283.061	745.632	0.985255	[M-H]-	3.01481e+06	NA	2.30576e+06	3.39965e+06	NA	2.98038e+06	NA	NA	NA	6.6027e+06	NA	NA	NA	NA	NA	NA	NA	NA	0.70507	-0.388206	0.66863	0.894819	-0.319885	-0.464957	-0.259214	-0.11231	-0.0980539	1.16362	-0.262057	-0.200297	-0.171619	-0.129186	-0.180445	-0.0938701	-0.252928	-0.440331	0.77966	0.30733	-0.25001	No change
Oroxylin A-7-O-beta-D-glucuronide	Flavonoids	COC1=C(C=C2C(=C1O)C(=O)C=C(O2)C3=CC=CC=C3)OC4C(C(C(C(O4)C(=O)O)O)O)O	C22H20O11	460.101	461.108	461.108	304.457	0.0170949	[M+H]+	2.19531e+06	1.2126e+06	932258	1.75648e+06	4.76317e+06	3.01534e+06	2.03969e+06	9.42394e+06	909425	428052	752870	1.34519e+06	6.84251e+06	3.9848e+06	5.27452e+06	2.09594e+06	1.08552e+06	6.31886e+06	0.157991	-0.0790822	-0.131933	0.209781	0.568247	-1.5814	0.259755	1.00014	-0.0141807	-0.48665	-0.149338	0.140949	0.851528	0.623009	0.726993	0.335561	0.00599622	0.668947	1.2793	0.11889	0.410226	No change
osmanthuside H	Flavonoids	OC1=CC=C(C=C1)CCOC2OC(COC3OCC(O)(CO)C3O)C(O)C(O)C2O	C19H28O11	432.163	433.169	433.169	84.8484	1.09298	[M+H]+	NA	3.01604e+06	2.27277e+06	1.52932e+06	2.9417e+06	614659	NA	NA	1.13055e+06	2.51886e+06	NA	1.6394e+06	285244	457186	1.74383e+06	187115	1.16538e+06	2.27351e+06	-1.35032	0.538923	0.470528	0.357309	0.569466	0.755094	-1.29176	-1.21767	0.27932	0.541945	-1.29727	0.433693	-0.295504	-0.0639593	0.469106	-0.380336	0.246787	0.421502	1.5329	0.25528	0.491556	No change
Oxyberberine	Alkaloids	COC1=C(C2=C(C=C1)C=C3C4=CC5=C(C=C4CCN3C2=O)OCO5)OC	C20H17NO5	351.111	352.12	352.12	558.62	1.01363	[M+H]+	3.40598e+06	4.03349e+06	4.75534e+06	2.86218e+06	7.10572e+06	3.97614e+06	1.52027e+06	1.46474e+06	2.65203e+06	2.0872e+06	2.05578e+06	1.36489e+06	1.38905e+06	2.88771e+06	1.77792e+06	1.51934e+06	1.47902e+06	2.14975e+06	-0.030662	0.0692391	0.192921	0.0297708	0.34966	0.337976	-0.257364	-0.17859	0.0254372	-0.141241	-0.0955838	-0.243461	-0.21685	0.0962674	-0.122674	-0.187189	-0.250561	-0.203887	0.0030709	0.98858	0.000984718	No change
Paeoniflorin	Terpenoids	CC12CC3(C4CC1(C4(C(O2)O3)COC(=O)C5=CC=CC=C5)OC6C(C(C(C(O6)CO)O)O)O)O	C23H28O11	480.163	498.193	498.193	302.937	7.44911	[M+H]+	189823	NA	147200	142088	4.2821e+06	NA	NA	NA	NA	NA	NA	78069.7	NA	NA	NA	NA	NA	NA	0.641552	-0.305214	0.668279	0.685651	2.10635	-0.320298	-0.299646	-0.276613	-0.278843	-0.312788	-0.298749	0.438275	-0.292862	-0.280757	-0.287547	-0.26711	-0.292023	-0.320344	0.37021	0.3545	-0.118713	No change
Palmitic Acid	Fatty Acyls	O=C(O)CCCCCCCCCCCCCCC	C16H32O2	256.24	255.233	255.233	777.015	1.01507	[M-H]-	1.15907e+07	1.07472e+07	NA	1.04878e+07	1.19255e+07	1.10405e+07	9.71381e+06	NA	8.56801e+06	10435403	1.05635e+07	9.52688e+06	1.07451e+07	1.08498e+07	1.26111e+07	NA	9.72763e+06	1.02858e+07	0.150024	0.132808	-0.743393	0.214088	0.202864	0.1738	0.166269	-0.594867	0.149456	0.208828	0.236208	0.217038	0.276277	0.284614	0.331384	-0.617688	0.196287	0.122994	0.10963	0.86223	0.0351558	No change
Palmitoleic acid	Fatty acids	CCCCCC/C=C\CCCCCCCC(=O)O	C16H30O2	254.225	253.218	253.218	947.335	2.11171	[M-H]-	7.64382e+06	6.0653e+06	3.89584e+06	4.70749e+06	6.41363e+06	4.49437e+06	9.93703e+06	9.9399e+06	5.11867e+06	8.46964e+06	7.33306e+06	5.53126e+06	5.23813e+06	4.07045e+06	4.25771e+06	6.78591e+06	6.0239e+06	7.23844e+06	-0.0512571	-0.137249	-0.280878	-0.147654	-0.0798208	0.446369	0.160072	0.247992	-0.083892	0.0991674	0.062988	-0.0276212	-0.0381595	-0.143073	-0.139524	0.0437043	-0.030412	-0.0455759	0.42191	0.040442	-0.135291	No change
Paracetamol	Phenol ethers	CC(=O)NC1=CC=C(O)C=C1	C8H9NO2	151.063	152.071	152.071	1.40269	2.81102	[M+H]+	NA	1.41251e+06	NA	NA	NA	810177	NA	821711	268703	1.35407e+06	236747	1.31912e+06	NA	265514	NA	1.2237e+06	828112	NA	-0.613605	0.84432	-0.55656	-0.545814	-0.562367	-0.624427	-0.544348	0.826545	0.390359	0.907109	0.177314	0.986285	-0.515481	0.358157	-0.493834	0.968384	0.740028	-0.629748	1.2036	0.32627	-0.38596	No change
Parthenolide	Sesquiterpenoids	O=C1OC2C3OC3(C)CCC=C(C)CCC2C1=C	C15H20O3	248.141	266.173	266.173	542.377	1.14001	[M+H]+	5.9226e+07	147197397	4.86803e+07	9.23809e+07	1.5547e+08	1.04597e+08	7.04915e+07	8.75241e+07	5.2551e+07	7.75358e+07	6.45331e+07	8.73084e+07	6.63723e+07	1.08861e+08	4.90336e+07	6.5343e+07	5.60316e+07	129479562	-0.187482	0.247384	-0.200183	0.117325	0.269014	-0.0416496	-0.0264356	0.126475	-0.115542	0.0130794	-0.0202309	0.124508	-0.0237918	0.22	-0.13015	-0.00943809	-0.0844979	0.187212	0.029876	0.89434	0.00958032	No change
paulownin	Phenylpropanoids	OC12COC(C3=CC=C4OCOC4=C3)C2COC1C5=CC=C6OCOC6=C5	C20H18O7	370.105	393.093	393.093	84.5255	0.889033	[M+H]+	3.56097e+06	3.56109e+06	3.5375e+06	3.53207e+06	5.18463e+06	3.71969e+06	3.88377e+06	5.10654e+06	2.00572e+06	2.65216e+06	2.42533e+06	2.79263e+06	4.47554e+06	3.91934e+06	5.66689e+06	4.25604e+06	2.83139e+06	4.69046e+06	-0.115782	-0.0899631	-0.0407481	0.0149333	0.110511	0.0596764	0.0403634	0.245669	-0.196659	-0.138707	-0.127554	-0.0383386	0.177389	0.121618	0.262146	0.130193	-0.0757944	0.0442814	0.45481	0.10208	0.145843	No change
PC 32:0	Phospholipid	CCCCCCCCCCCCCCCC(=O)OCC(COP([O-])(=O)OCC[N+](C)(C)C)OC(=O)CCCCCCCCCCCCCCC	C40H80NO8P	733.562	792.58	792.58	1602.4	1.22189	[M-H]-	NA	NA	NA	NA	NA	NA	NA	NA	1.29062e+07	NA	NA	NA	1.81635e+06	NA	NA	2.23688e+07	NA	NA	-0.43174	-0.394339	-0.358137	-0.348511	-0.371546	0.957482	-0.345833	-0.239672	1.99502	-0.402177	-0.359426	-0.320906	1.1991	-0.253662	-0.2902	2.24016	-0.339236	-0.452206	0.92357	0.631	0.296158	No change
p-Coumaraldehyde	Cinnamaldehydes	OC1=CC=C(\C=C\C=O)C=C1	C9H8O2	148.052	149.06	149.06	84.3033	1.30823	[M+H]+	5.76531e+07	4.84764e+07	5.06252e+07	5.26744e+07	6.52425e+07	6.72518e+07	5.93922e+07	7.01943e+07	3.74297e+07	4.1313e+07	3.76467e+07	3.81667e+07	6.5841e+07	5.1734e+07	6.24975e+07	4.97876e+07	4.1868e+07	6.91638e+07	-0.0649836	-0.122057	-0.0451813	0.0005207	0.0178638	-5.56e-05	0.034924	0.170917	-0.12951	-0.116671	-0.123775	-0.101024	0.107591	0.0481114	0.107591	0.00163459	-0.0782517	0.0462424	0.25887	0.17968	0.0830098	No change
p-Coumaric acid	Phenylpropanoids	O=C(O)C=CC1=CC=C(O)C=C1	C9H8O3	164.047	165.055	165.055	49.9416	1.62182	[M+H]+	258367056	2.14098e+08	215787763	236692662	3.41609e+08	3.1374e+08	213245240	2.45425e+08	1.38856e+08	159127000	1.69216e+08	1.62505e+08	2.84929e+08	1.97925e+08	2.47801e+08	187907849	1.62086e+08	3.31228e+08	0.0082696	-0.048338	0.00201084	0.0519253	0.147706	-0.22541	-0.0120822	0.110451	-0.146829	-0.124256	-0.0457926	-0.0661835	0.137862	0.0137469	0.0859231	-0.00648739	-0.0888731	0.135847	0.29247	0.10382	0.0937851	No change
PE 36:2	Alkaloids	CCCCCCCCCCCCCCCCCC(=O)OCC(COP(O)(=O)OCCN)OC(=O)CCCCCCC\C=C/C\C=C/CCCCC	C41H78NO8P	743.547	742.537	742.537	1271.7	0.273097	[M-H]-	1.8069e+07	1.99549e+07	2.26664e+07	1.31539e+07	8.77454e+06	1.11028e+07	6.17389e+06	7.81624e+06	8.38141e+06	NA	1.21019e+07	7.78378e+06	1.97345e+07	NA	1.73716e+07	1.955e+07	1.19648e+07	7.08738e+06	0.18873	0.248271	0.359372	0.158647	-0.0840315	0.232845	-0.181705	0.00178027	-0.0137887	-0.903111	0.139105	-0.0229081	0.370479	-0.776666	0.305341	0.35602	0.131059	-0.194146	0.60952	0.43304	0.195452	No change
Pectolinarigenin	Flavonoids	COC1=CC=C(C=C1)C2=CC(=O)C3=C(O2)C=C(C(=C3O)OC)O	C17H14O6	314.079	313.075	313.075	651.808	1.00652	[M-H]-	249080	1.07384e+06	328524	201678	NA	254973	700222	543266	1.02301e+06	878982	526300	332510	267390	617311	135649	125565	673359	144843	-0.434184	0.266811	-0.183697	-0.343686	-1.28662	0.0443228	0.197351	0.205323	0.431114	0.256341	0.0911432	-0.066966	-0.131807	0.250091	-0.438115	-0.354002	0.195784	-0.660856	1.1711	0.043693	-0.375535	Down
Peiminine	Terpenoids	CC1CCC2C(C3CCC4C(C3CN2C1)CC5C4CC(=O)C6C5(CCC(C6)O)C)(C)O	C27H43NO3	429.324	430.332	430.332	701.682	0.186448	[M+H]+	512087	504180	NA	697738	425112	531351	449805	277358	NA	1.23434e+06	838348	144665	187590	126701	NA	142980	246944	NA	0.346869	0.381585	-0.826233	0.665528	0.371589	0.563135	0.465244	0.397297	-0.766772	0.870509	0.760177	0.0199313	0.166667	0.0414873	-0.780642	0.161606	0.211326	-0.859258	1.458	0.17337	-0.467533	No change
Pelargonidin-3-O-glucoside	Miscellaneous	OCC1OC(OC2=CC3=C(O)C=C(O)C=C3[O+]=C2C2=CC=C(O)C=C2)C(O)C(O)C1O	C21H21O10	433.113	431.099	431.099	392.035	1.04756	[M-H]-	NA	NA	NA	NA	593356	345725	NA	132757	NA	NA	NA	NA	NA	NA	NA	NA	NA	316906	-0.22425	-0.201503	-0.197602	-0.181614	1.1242	-0.233702	-0.184987	0.692838	-0.135527	-0.214407	-0.18641	-0.172902	-0.164422	-0.13399	-0.149136	-0.102158	-0.171055	0.750614	0.12019	0.85718	0.0385412	No change
Periplogenin	Terpenoids	CC12CCC(CC1(CCC3C2CCC4(C3(CCC4C5=CC(=O)OC5)O)C)O)O	C23H34O5	390.241	391.246	391.246	778.671	0.474349	[M+H]+	NA	NA	544850	NA	NA	NA	NA	NA	NA	NA	NA	NA	NA	2.08484e+06	NA	781681	NA	NA	-0.33036	-0.285972	0.443227	-0.206934	-0.244417	-0.350216	-0.204328	-0.0590813	-0.03556	-0.282043	-0.221393	-0.165157	-0.143102	1.16497	-0.133114	0.749241	-0.199511	-0.35303	1.0671	0.2115	0.34217	No change
Pesticide3_Propoxur_C11H15NO3_Baygon	Miscellaneous	CC(C)OC1=CC=CC=C1OC(=O)NC	C11H15NO3	209.105	210.11	210.11	296.694	0.236003	[M+H]+	1.56886e+06	2.30403e+06	943637	4.79457e+06	3.01538e+06	1.40339e+06	2.08573e+06	287488	1.54432e+06	769400	1.93094e+06	1.30719e+06	2.37932e+06	1.29307e+06	594020	3.40548e+06	1.784e+06	6.13884e+06	-0.149955	0.0520893	-0.282929	0.481	0.214196	-0.427558	0.11164	-0.603886	0.0363034	-0.365538	0.110155	-0.0276813	0.248647	0.00103723	-0.356609	0.375999	0.0628546	0.500283	0.81664	0.16216	0.26187	No change
Peucedanol	Coumarins and derivatives	CC(C)(C(CC1=C(C=C2C(=C1)C=CC(=O)O2)O)O)O	C14H16O5	264.1	265.105	265.105	608.588	0.48001	[M+H]+	NA	NA	NA	NA	NA	270148	NA	NA	166339	NA	NA	NA	148258	NA	132531	NA	NA	117820	-0.224514	-0.20526	-0.204364	-0.187258	-0.200976	-0.232722	-0.191058	-0.143095	0.863115	-0.215429	-0.189816	-0.179696	0.711781	-0.149067	0.663004	-0.121284	-0.178313	0.375698	0.70572	0.37601	0.226299	No change
Phenacetin	Miscellaneous	CCOc(c1)ccc(NC(C)=O)c1	C10H13NO2	179.095	180.102	180.102	290.21	1.302	[M+H]+	NA	NA	NA	NA	NA	NA	NA	NA	NA	NA	NA	NA	217934	NA	NA	NA	NA	NA	-0.174911	-0.141155	-0.123198	-0.111604	-0.126371	-0.185358	-0.110486	-0.0273181	-0.0324332	-0.154642	-0.115279	-0.0916791	0.701137	-0.036599	-0.0626811	0.0118886	-0.101765	-0.191441	0.44302	0.31429	0.142063	No change
Phenylacetaldehyde	Phenols	O=CCC=1C=CC=CC1	C8H8O	120.058	121.065	121.065	856.043	0.108909	[M+H]+	291074	NA	NA	NA	NA	NA	NA	NA	461147	NA	NA	NA	NA	NA	NA	NA	NA	NA	0.429342	-0.147471	-0.116767	-0.106645	-0.128042	-0.197331	-0.103434	-0.00438214	0.934971	-0.155972	-0.115038	-0.0807561	-0.0717188	-0.0181637	-0.0509892	0.0418943	-0.097238	-0.203268	0.45472	0.42577	-0.145812	No change
PHENYLALANINE	Amino acid derivatives	O=C(O)C(N)CC=1C=CC=CC1	C9H11NO2	165.079	166.086	166.086	351.281	0.816362	[M+H]+	1.01293e+08	1.22412e+08	7.39336e+07	6.84469e+07	6.94074e+07	4.70501e+07	5.62338e+07	6.57183e+07	6.5934e+07	8.54689e+07	7.42527e+07	1.18155e+08	9.07149e+07	6.923e+07	8.54024e+07	7.2239e+07	5.63217e+07	7.20464e+07	0.0364595	0.141123	-0.0226858	-0.0413686	-0.103042	-0.077851	-0.141339	-0.00512578	-0.0371824	0.0408031	0.0216561	0.229422	0.0921569	0.0193156	0.0878258	0.0170089	-0.0968301	-0.0873582	0.039561	0.83673	-0.0126858	No change
Phloretin	Flavonoids	O=C(C=1C(O)=CC(O)=CC1O)CCC2=CC=C(O)C=C2	C15H14O5	274.084	273.077	273.077	487.562	1.69642	[M-H]-	531433	NA	NA	NA	1.32154e+06	4.30381e+06	NA	NA	4.16356e+06	2.64343e+06	752875	869312	794503	NA	NA	NA	260763	1.54513e+06	0.0378624	-0.858153	-0.833047	-0.821625	0.545277	0.457079	-0.820346	-0.726765	1.13561	0.886909	0.383465	0.485742	0.465717	-0.7381	-0.76874	-0.682192	-0.0908259	0.569166	1.3459	0.32655	-0.431598	No change
Phthalic anhydride	Miscellaneous	O=c(o1)c(c2)c(ccc2)c(=O)1	C8H4O3	148.016	149.023	149.023	812.151	2.25392	[M+H]+	1.47371e+07	2.6409e+07	2.07859e+07	2.95498e+07	2.29268e+07	1.98239e+07	7.61964e+06	9.24627e+06	1.24799e+07	1.22526e+07	1.77787e+07	1.77025e+07	1.59019e+07	2.46703e+07	3.57799e+07	3.37544e+07	2.6329e+07	2.60772e+07	-0.22255	0.0492935	-0.00127182	0.183849	0.00550676	-0.00916105	-0.416464	-0.246184	-0.166477	-0.199192	-0.0136709	0.00812629	-0.0401809	0.164966	0.300521	0.265977	0.156075	0.0586409	1.0082	0.0028821	0.32331	Up
picein	Phenols	O=C(C1=CC=C(OC2OC(CO)C(O)C(O)C2O)C=C1)C	C14H18O7	298.105	299.113	299.113	186.733	2.05316	[M+H]+	NA	NA	NA	NA	722538	NA	NA	NA	1.40695e+07	NA	487453	NA	NA	NA	NA	674746	966408	947852	-0.579733	-0.542479	-0.506674	-0.496922	0.507812	-0.595958	-0.49412	-0.388391	1.88923	-0.550513	0.420318	-0.469536	-0.4598	-0.402443	-0.438775	0.645675	0.720465	0.576902	0.12216	0.9341	0.0391724	No change
Picfeltarraenin IB	Terpenoids	CC1C(C(C(C(O1)OC2C(C(C(OC2OC3CCC4C(=CCC5C4(C(=O)CC6(C5(CC(C6C7(C(=O)C=C(O7)C(C)C)C)O)C)C)C)C3(C)C)CO)O)O)O)O)O	C42H64O14	792.43	793.442	793.442	513.931	5.14172	[M+H]+	9.20423e+06	5.4556e+06	2.34684e+06	5.83588e+06	2.64134e+06	3.26645e+06	6.60964e+06	5.70727e+06	1.95581e+07	8.12899e+06	9.64917e+06	4.76546e+06	7.31278e+06	3.94033e+06	2.50355e+06	3.34605e+06	7.96578e+06	1.12166e+07	0.0320101	-0.188543	-0.503011	-0.0538476	-0.465706	0.125947	-0.0166277	0.00805738	0.480402	0.0789787	0.178988	-0.0936665	0.099822	-0.159994	-0.364003	-0.253355	0.0915582	0.141636	0.56157	0.16721	-0.180078	No change
Pinocembrin	Flavonoids	O=C2C3=C(O)C=C(O)C=C3(OC(C1=CC=CC=C1)C2)	C15H12O4	256.074	255.066	255.066	437.211	0.515107	[M-H]-	3.34868e+06	NA	NA	2.8721e+06	809507	1.26299e+06	563942	1.02509e+06	NA	NA	NA	1.06223e+06	244536	NA	3.72674e+06	566975	NA	5.51133e+06	0.938518	-0.829714	-0.807007	1.00947	0.380932	-0.876827	0.291122	0.651553	-0.708115	-0.842276	-0.802656	0.626888	0.0156731	-0.716114	1.16888	0.402226	-0.787669	1.19927	1.0737	0.47588	0.344292	No change
Piperanine	Alkaloids	O=C(C=CCCC1=CC=C2OCOC2=C1)N3CCCCC3	C17H21NO3	287.152	305.184	305.184	574.851	0.251386	[M+H]+	1.39622e+06	2.38017e+06	778026	1.16494e+06	4.31812e+06	2.85573e+06	1.28694e+06	3.56826e+06	1.00321e+06	1.88812e+06	1.42363e+06	1.03785e+06	728267	1.81791e+06	1.00085e+06	2.08713e+06	779006	1.41035e+06	-0.146461	0.121864	-0.311936	-0.0673904	0.425623	0.293326	-0.0401769	0.484486	-0.078583	0.104603	0.0336871	-0.0712871	-0.207228	0.195178	-0.0786555	0.233219	-0.242082	-0.104941	0.33121	0.39729	-0.106206	No change
Pogostone	Organooxygen compounds	CC1=CC(=C(C(=O)O1)C(=O)CCC(C)C)O	C12H16O4	224.105	225.11	225.11	302.423	0.980893	[M+H]+	4.0333e+06	4.76911e+06	4.30679e+06	4.91748e+06	5.68967e+06	4.9424e+06	4.0687e+06	5.63095e+06	2.42291e+06	3.79224e+06	2.44494e+06	3.62341e+06	2.90119e+06	3.35888e+06	3.86101e+06	3.63004e+06	3.0147e+06	5.58843e+06	-0.0750846	0.0237782	0.0298395	0.138533	0.134291	-0.208402	0.044307	0.27081	-0.133027	0.00673238	-0.139843	0.0577006	-0.0180119	0.0394383	0.0857781	0.0497777	-0.0642081	0.108182	0.049	0.81943	0.0157127	No change
Polygalic acid	Organic acids and derivatives	CC1(CCC2(CCC3=C(C2C1)CCC4C3(CCC5C4(CC(C(C5(C)C(=O)O)O)O)C)C)C(=O)O)C	C29H44O6	488.314	489.322	489.322	567.119	0.393024	[M+H]+	NA	NA	634220	NA	800808	1.89783e+06	295646	NA	NA	1.74191e+06	652731	NA	218744	1.54252e+06	150906	NA	213036	NA	-0.764801	-0.737508	0.576962	-0.715995	0.66709	-0.773713	0.299731	-0.652521	-0.661718	1.04797	0.665125	-0.7035	0.257442	1.10617	0.0878564	-0.624018	0.165286	-0.774459	0.11601	0.93119	0.037199	No change
Primuletin	Flavonoids	O=C1C=C(OC=2C=CC=C(O)C12)C=3C=CC=CC3	C15H10O3	238.063	239.126	239.126	408.56	1.44067	[M+H]+	1.28563e+06	1.07731e+06	1.29017e+06	2.15233e+06	1.98789e+06	3.8033e+06	1.26225e+06	2.30514e+06	3.02133e+06	1.16469e+06	1.41248e+06	1.14562e+06	957015	NA	516443	NA	755340	3.7974e+06	-0.169247	-0.21763	-0.0745094	0.212609	0.103856	-0.0876011	-0.0321224	0.316907	0.382177	-0.100812	0.0456984	-0.0135775	-0.0723916	-1.00582	-0.346464	-0.932059	-0.239777	0.360131	1.4733	0.065059	-0.472442	No change
Progesterone (Prometrium)	Terpenoids	C1C(C=C2[C@](C1)([C@]3([C@@](CC2)([C@]4([C@](CC3)([C@@H](CC4)C(C)=O)C)[H])[H])[H])C)=O	C21H30O2	314.225	315.232	315.232	844.499	1.30433	[M+H]+	5.15972e+06	5.81465e+06	6.01858e+06	6.16604e+06	2.89067e+06	2.30698e+06	3.85843e+06	2.26273e+06	2.027e+06	4.78305e+06	2.79306e+06	1.64757e+06	1.26457e+06	696786	1.12297e+06	436632	3.5474e+06	2.93593e+06	0.222983	0.296098	0.363993	0.423516	0.028981	-0.392616	0.208803	0.0710049	-0.0214838	0.296891	0.104084	-0.0966543	-0.189757	-0.423613	-0.250709	-0.607137	0.190923	0.00768289	0.95388	0.042238	-0.305876	No change
Propyl gallate	Phenols	CCCOC(=O)C1=CC(=C(C(=C1)O)O)O	C10H12O5	212.068	211.061	211.061	412.329	1.05336	[M-H]-	NA	NA	NA	NA	NA	NA	NA	NA	NA	135926	170698	137805	NA	NA	NA	NA	NA	NA	-0.180253	-0.15693	-0.152981	-0.136167	-0.150357	-0.19009	-0.139778	-0.0814474	-0.0899694	0.499104	0.679119	0.640842	-0.118712	-0.0879218	-0.103114	-0.0549896	-0.126045	-0.189068	1.1371	0.04801	-0.36462	Down
Prostaglandin E1	Fatty Acyls	O=C(O)CCCCCCC1C(=O)CC(O)C1C=CC(O)CCCCC	C20H34O5	354.241	353.233	353.233	611.443	1.34693	[M-H]-	1.61647e+07	2.51421e+07	4.1109e+07	2.93002e+07	1.99619e+07	1.90505e+07	15099442	1.69169e+07	1.67321e+07	5.1952e+07	2.31026e+07	1.41827e+07	2.27917e+07	2.03641e+07	3.99766e+07	2.93849e+07	2.19887e+07	4.19403e+07	-0.261026	-0.053107	0.216317	0.101908	-0.131959	0.0377659	-0.19865	-0.0720703	-0.123402	0.340454	0.020908	-0.16918	0.0253232	-0.000503297	0.273657	0.132601	-0.00330565	0.182331	0.42206	0.17846	0.135341	No change
Protodioscin	Terpenoids	CC1C2C(CC3C2(CCC4C3CC=C5C4(CCC(C5)OC6C(C(C(C(O6)CO)OC7C(C(C(C(O7)C)O)O)O)O)OC8C(C(C(C(O8)C)O)O)O)C)C)OC1(CCC(C)COC9C(C(C(C(O9)CO)O)O)O)O	C51H84O22	1048.55	1047.55	1047.55	250.78	4.39934	[M-H]-	2.54534e+06	NA	NA	2.55423e+06	NA	NA	1.00502e+06	380957	462061	2.40938e+06	371658	658978	1.13721e+06	509454	1.05085e+06	726089	1.7764e+06	899207	0.455016	-1.02145	-0.980768	0.598704	-0.995288	0.334005	0.18437	-0.107648	-0.0359295	0.540577	-0.240641	0.0594026	0.315653	-0.000246444	0.271443	0.137428	0.445953	0.0166029	0.40889	0.34736	0.131117	No change
PROTOVERATRINE A	Alkaloids	O=C(OC1C(OC(=O)C)C2C3(O)C(OC(=O)C(C)CC)C(O)C4C(CN5CC(C)CCC5C4(O)C)C3CC62OC7(O)C(OC(=O)C(O)(C)CC)CCC6(C)C17)C	C41H63NO14	793.425	816.414	816.414	440.844	0.678292	[M+H]+	1.45293e+06	NA	844691	756689	2.34416e+06	NA	NA	NA	NA	NA	NA	NA	NA	NA	NA	592588	NA	605576	0.600059	-0.439077	0.45278	0.470968	0.88759	0.683823	-0.347937	-0.200993	-0.175831	-0.431869	-0.365342	-0.306821	-0.283667	-0.221095	-0.275438	0.458921	-0.345019	0.225305	0.72131	0.13364	0.2313	No change
Psicose	Benzene and substituted derivatives	O=C(CO)C(O)C(O)C(O)CO	C6H12O6	180.063	179.056	179.056	36.7611	0.905836	[M-H]-	1.86238e+07	1.82227e+07	1.04885e+07	1.13342e+07	4.40805e+07	1.29307e+07	1.79559e+07	1.26588e+07	2.0967e+07	1.59332e+07	1.47302e+07	1.30318e+07	1.06246e+07	1.33894e+07	1.37968e+07	1.72191e+07	9.74402e+06	1.27324e+07	-0.0188106	-0.0142731	-0.199455	-0.128553	0.388455	0.00619154	0.0522619	-0.0103136	0.153547	0.0138088	0.00545992	-0.0259227	-0.104639	-0.00502715	-0.00645482	0.0781355	-0.178922	-0.15964	0.29386	0.083973	-0.0942314	No change
Psoralidin	Coumarins and derivatives	CC(=CCC1=CC2=C(C=C1O)OC(=O)C3=C2OC4=C3C=CC(=C4)O)C	C20H16O5	336.1	337.105	337.105	706.156	0.765216	[M+H]+	687758	1.37039e+06	617654	630410	812437	1.09122e+06	706888	1.11194e+06	938363	732699	896032	655687	594488	684400	788755	674658	1.03236e+06	703011	-0.166722	0.185783	-0.104781	-0.0324218	0.00412607	-0.16508	0.0095882	0.305095	0.20455	-0.0229913	0.139272	0.0372699	0.0164275	0.100362	0.128524	0.0898815	0.193169	-0.122977	0.13898	0.53012	-0.0445662	No change
Pterostilbene	Phenols	COC1=CC(=CC(=C1)C=CC2=CC=C(C=C2)O)OC	C16H16O3	256.11	257.115	257.115	665.499	0.737345	[M+H]+	1.14953e+06	1.75888e+06	932511	1.0593e+06	990132	1.93738e+06	1.13603e+06	1.8526e+06	1.28275e+06	1.20396e+06	1.6514e+06	1.05824e+06	995788	1.1737e+06	1.14213e+06	1.13653e+06	1.31886e+06	1.09124e+06	-0.130739	0.0931931	-0.126196	-0.00093843	-0.110929	-0.20353	0.0135958	0.316322	0.124197	0.00534924	0.202875	0.0439377	0.0351293	0.122456	0.0863203	0.090915	0.0963602	-0.114943	0.20272	0.31528	-0.0650065	No change
Pyocyanin	Alkaloids	CN1C2=CC=CC=C2N=C3C1=CC=CC3=O	C13H10N2O	210.079	211.087	211.087	570.908	0.301476	[M+H]+	NA	NA	NA	NA	NA	NA	NA	NA	NA	NA	NA	NA	122344	NA	NA	NA	353056	663939	-0.306745	-0.286377	-0.284469	-0.268031	-0.282758	-0.316178	-0.272314	-0.221832	-0.226622	-0.297856	-0.27167	-0.259957	0.520518	-0.227573	-0.240212	-0.198209	0.9267	1.05738	1.7614	0.045612	0.564809	Up
Pyridoxine	Alkaloids	OC=1C(=NC=C(C1CO)CO)C	C8H11NO3	169.074	170.081	170.081	53.3235	1.61219	[M+H]+	556475	NA	NA	NA	395793	NA	NA	NA	NA	NA	NA	539436	498110	NA	NA	NA	NA	NA	0.515818	-0.233526	-0.190495	-0.179826	0.472677	-0.290512	-0.176957	-0.0553951	-0.040744	-0.238584	-0.19283	0.735821	0.721034	-0.0731669	-0.115738	-0.00236409	-0.171436	-0.296336	0.015947	0.98108	0.00511381	No change
Pyrogallol	Phenols	C1=CC(=C(C(=C1)O)O)O	C6H6O3	126.032	125.025	125.025	1658.45	4.05477	[M-H]-	NA	NA	NA	NA	NA	NA	4.06551e+06	NA	NA	NA	3.80725e+06	NA	NA	2.41946e+06	NA	NA	NA	3.52459e+06	-0.5075	-0.452108	-0.372558	-0.328406	-0.387841	-0.531363	0.947543	-0.176444	-0.159637	-0.417101	0.956485	-0.270726	-0.243319	0.808214	-0.248387	-0.150902	-0.321671	0.806335	0.11946	0.91251	-0.0383084	No change
Pyroglutamic acid (not validated, isomer of 88)	Amino acid derivatives	O=C(O)C1NC(=O)CC1	C5H7NO3	129.043	130.05	130.05	49.5215	1.22513	[M+H]+	1.53237e+08	1.70593e+08	1.54649e+08	1.01253e+08	9.2735e+07	1.06035e+08	1.27356e+08	1.06395e+08	1.02173e+08	1.30389e+08	1.07332e+08	8.3525e+07	1.12581e+08	7.15109e+07	7.98738e+07	7.66337e+07	160133501	1.75902e+08	0.0338191	0.112353	0.121385	-0.0330229	-0.155774	-0.134986	0.0236007	0.0136299	-0.02842	0.0465986	0.0113473	-0.0926997	0.0046488	-0.141629	-0.119535	-0.137157	0.163999	0.117595	0.044769	0.81242	-0.0143559	No change
Pyrrolo[1,2-a]pyrazine-1,4-dione, hexahydro-3-(1-methylethyl)-	Miscellaneous	CC(C)C1NC(=O)C2CCCN2C1=O	C10H16N2O2	196.121	197.129	197.129	193.974	1.16932	[M+H]+	NA	232431	979710	272925	541512	336001	NA	509481	NA	NA	NA	NA	378698	4.55459e+06	1.04647e+06	3.56644e+06	1.14794e+06	1.13027e+06	-0.8549	-0.187853	0.510089	0.0112473	0.237685	-0.865058	-0.786376	0.398391	-0.703075	-0.831979	-0.791948	-0.766934	0.235843	1.30225	0.661112	1.17089	0.650826	0.514723	4.1671	0.00039875	1.33626	Up
Quebrachitol	Miscellaneous	OC1C(O)C(O)C(OC)C(O)C1O	C7H14O6	194.079	217.069	217.069	44.7002	2.72778	[M+H]+	7.51495e+06	5.00855e+06	6.43955e+06	4.30434e+06	6.60233e+06	4.35376e+06	8.64399e+06	7.75738e+06	9.31414e+06	7.84721e+06	8.30714e+06	7.19902e+06	6.55035e+06	2.65735e+06	5.15644e+06	3.77645e+06	5.43629e+06	1.06613e+07	-0.0975839	-0.262191	-0.0973463	-0.221977	-0.106608	-0.114105	0.0608255	0.0991102	0.130169	0.0265654	0.0745726	0.0429732	0.0192848	-0.362656	-0.098191	-0.238889	-0.11594	0.0827332	0.59661	0.019152	-0.191312	No change
Quercetin	Flavonoids	Oc(c3)c(O)cc(c3)C(O1)=C(O)C(=O)c(c(O)2)c(cc(O)c2)1	C15H10O7	302.043	301.035	301.035	454.836	0.94512	[M-H]-	270751	2.5538e+06	592237	743500	2.58877e+06	NA	NA	1.71363e+06	2.5108e+06	1.23818e+06	486521	1.11327e+06	809403	315311	1.5501e+06	3.0871e+06	1.0146e+06	1.0318e+06	-0.576131	0.479931	-0.106777	0.0586828	0.527736	-0.434325	-1.32179	0.50095	0.616517	0.23744	-0.120035	0.284293	0.164424	-0.199129	0.43614	0.715098	0.202185	0.0773093	0.623	0.54262	0.199775	No change
Quillaic acid	Terpenoids	CC1(CCC2(C(C1)C3=CCC4C5(CCC(C(C5CCC4(C3(CC2O)C)C)(C)C=O)O)C)C(=O)O)C	C30H46O5	486.335	485.327	485.327	772.372	0.239933	[M-H]-	3.0598e+06	2.78209e+07	899238	1.69431e+07	2.65787e+06	5.15418e+06	1.00585e+07	9.36433e+06	1.88819e+07	1.64662e+07	2.22112e+07	1.27066e+07	6.68553e+06	3.54852e+06	1.23736e+07	3.39691e+06	8.61138e+06	7.16592e+06	-0.37707	0.621208	-0.834583	0.496192	-0.372598	-0.580553	0.253627	0.309825	0.556177	0.477905	0.63354	0.411691	0.154981	-0.114766	0.396026	-0.15613	0.217153	0.0380583	1.0953	0.0070121	-0.35124	Down
Quinoline	Alkaloids	C1=CC=C2N=CC=CC2=C1	C9H7N	129.058	130.065	130.065	149.172	2.18587	[M+H]+	2.3083e+07	1.67305e+07	2.73133e+07	2.90164e+07	4.09892e+07	3.56314e+07	2.87558e+07	3.24175e+07	9.83705e+06	2.05654e+07	2.2469e+07	2.26167e+07	3.77587e+07	2.8333e+07	3.28947e+07	2.71248e+07	1.57894e+07	3.15089e+07	-0.100239	-0.234353	0.0384223	0.0948859	0.175534	-0.2746	0.0756599	0.211913	-0.35111	-0.0560431	0.00785088	0.0299022	0.236982	0.146195	0.185946	0.0992803	-0.146856	0.0562032	0.34282	0.27176	0.10993	No change
Resibufogenin	Terpenoids	C[C@]12CC[C@H]3[C@@H](CC[C@@H]4C[C@@H](O)CC[C@]34C)[C@]11O[C@@H]1C[C@@H]2C1=COC(=O)C=C1	C24H32O4	384.23	385.234	385.234	706.603	1.42372	[M+H]+	1.31438e+06	2.59589e+06	1.38983e+06	1.06999e+06	2.27047e+06	1.11132e+06	1.0612e+06	1.1961e+06	443561	1.19728e+06	1.09088e+06	816659	535187	744266	690755	824976	1.36838e+06	1.24089e+06	-0.0652804	0.271071	0.0529794	0.0066798	0.254	0.0352932	-0.0111462	0.136941	-0.270005	0.00592339	0.0263717	-0.0648498	-0.227826	-0.0648731	-0.125868	-0.0312889	0.116229	-0.0544237	0.10982	0.63565	-0.0352144	No change
retronecine	Alkaloids	OCC1=CCN2CC[C@@H](O)[C@@H]12	C8H13NO2	155.095	156.102	156.102	199.451	0.300818	[M+H]+	350913	NA	NA	1.42787e+06	1.46352e+06	2.32164e+06	1.43588e+06	NA	NA	NA	1.49366e+06	726444	NA	583766	NA	735184	455539	2.54294e+06	-0.147926	-0.732041	-0.692946	0.659942	0.595697	-0.787332	0.648898	-0.567987	-0.560554	-0.738952	0.696494	0.4168	-0.643835	0.368322	-0.622678	0.455507	0.164136	0.806936	0.32936	0.77932	0.105615	No change
rhodioloside	Phenols	OC1=CC=C(C=C1)CCOC2OC(CO)C(O)C(O)C2O	C14H20O7	300.121	299.115	299.115	173.95	0.091331	[M-H]-	NA	NA	NA	NA	6.5925e+06	3.50954e+06	182878	2.63925e+06	6.51261e+06	NA	3.91333e+06	3.20657e+06	6.19604e+06	NA	NA	NA	NA	3.78284e+06	-0.924161	-0.891935	-0.881214	-0.867963	1.35227	-0.932152	-0.139287	1.10227	1.43527	-0.906903	1.21825	1.15706	1.45361	-0.799057	-0.821679	-0.75787	-0.855564	1.08763	2.3699	0.22344	-0.759932	No change
S-(-)-Carbidopa	Alkaloids	CC(CC1=CC(=C(C=C1)O)O)(C(=O)O)NN	C10H14N2O4	226.095	225.089	225.089	1597.6	4.11317	[M-H]-	2.46473e+07	2.04367e+07	7.09967e+07	2.36494e+07	5.56884e+07	3.35319e+07	7.28609e+07	2.7689e+07	1.78236e+07	8.06727e+07	1.94809e+07	2.57382e+07	NA	1.72866e+07	1.80925e+07	1.20565e+08	1.32621e+07	1.96888e+07	-0.181209	-0.254203	0.356269	-0.100803	0.190536	-0.0790394	0.369769	0.0335965	-0.207551	0.41204	-0.161807	-0.024728	-0.974762	-0.181637	-0.187147	0.634248	-0.337307	-0.255274	0.89563	0.25076	-0.2872	No change
Saikosaponin C	Triterpenoids	CC1C(C(C(C(O1)OC2C(OC(C(C2O)O)OC3CCC4(C(C3(C)C)CCC5(C4C=CC67C5(CC(C8(C6CC(CC8)(C)C)CO7)O)C)C)C)COC9C(C(C(C(O9)CO)O)O)O)O)O)O	C48H78O17	926.524	971.525	971.525	498.003	0.443794	[M-H]-	139882	NA	NA	NA	NA	NA	NA	NA	140897	NA	NA	NA	NA	NA	NA	NA	NA	NA	0.229341	-0.363528	-0.359266	-0.343191	-0.356739	0.439344	-0.345858	-0.285535	0.561218	-0.37613	-0.346882	-0.332233	-0.323701	-0.291968	-0.307891	-0.259074	-0.332132	-0.396447	0.40842	0.40735	-0.130965	No change
Sarracenin	Iridoids	CC1C2C3CC(O1)OC2OC=C3C(=O)OC	C11H14O5	226.084	227.085	227.085	259.309	26.8857	[M+H]+	NA	NA	NA	NA	175374	NA	NA	NA	NA	184107	NA	NA	NA	NA	NA	NA	NA	NA	-0.360053	-0.328052	-0.319286	-0.305413	0.367598	0.747374	-0.304649	-0.233102	-0.240895	0.352455	-0.308529	-0.290393	-0.279776	-0.239316	-0.260197	-0.199226	-0.292487	-0.372281	0.3213	0.36317	-0.103029	No change
Sarsasapogenin	Terpenoids	CC1CCC2(C(C3C(O2)CC4C3(CCC5C4CCC6C5(CCC(C6)O)C)C)C)OC1	C27H44O3	416.329	417.336	417.336	569.143	1.05152	[M+H]+	530368	1.1032e+06	583700	1.01112e+06	417290	283651	848071	1.56819e+06	NA	671853	1.0932e+06	565844	574075	322748	523930	412399	1.06184e+06	885925	0.011061	0.385187	0.169158	0.479736	0.0112125	-0.900652	0.386531	0.747176	-0.70907	0.235727	0.525078	0.272279	0.300276	0.0925297	0.252331	0.202236	0.503239	0.288043	0.094041	0.88993	0.0301557	No change
Schinifoline	Alkaloids	CCCCCCCC1=CC(=O)C2=CC=CC=C2N1C	C17H23NO	257.178	258.186	258.186	616.861	3.22801	[M+H]+	921086	NA	NA	NA	718047	640280	1.14411e+06	739048	NA	NA	417187	1.89459e+06	470178	NA	150492	NA	NA	628371	0.788456	-0.591035	-0.585229	-0.569598	0.765875	-0.627381	1.03667	0.95455	-0.515655	-0.604414	0.609686	1.3122	0.73198	-0.51273	0.233413	-0.477894	-0.558309	0.639956	1.4224	0.29953	-0.456104	No change
sclareol	Terpenoids	OC(C=C)(C)CCC1C(O)(C)CCC2C(C)(C)CCCC12C	C20H36O2	308.272	326.305	326.305	921.959	0.450812	[M+H]+	1.70831e+07	1.57007e+07	1.32516e+07	1.16068e+07	1.98542e+07	9.49527e+06	1.83787e+07	1.08735e+07	1.62699e+07	8.5137e+06	1.25275e+07	6.72307e+06	9.65644e+06	1.19442e+07	6.23958e+06	1.0916e+07	1.19192e+07	1.49035e+07	0.0207555	-0.00306748	-0.0160885	-0.0396242	0.123622	0.14177	0.142012	0.00492267	0.122512	-0.181032	0.0117766	-0.229093	-0.0666338	0.0268239	-0.259363	-0.0380814	-0.0140706	-0.00887167	0.12022	0.62007	-0.0385492	No change
Scopolamine butylbromide	Alkaloids	CCCC[N+]1(C2CC(CC1C3C2O3)OC(=O)C(CO)C4=CC=CC=C4)C.[Br-]	C21H30NO4+.Br-	439.136	360.213	360.213	332.863	0.590068	[M+H]+	2.4313e+07	1.66558e+07	1.62655e+07	1.19397e+07	9.86329e+06	4.07883e+06	1.23293e+07	9.4929e+06	1.18474e+07	1.96642e+07	1.30125e+07	1.52288e+07	1.31549e+07	9.49845e+06	9.75286e+06	6.98265e+06	1.21344e+07	1.66606e+07	0.184944	0.0270399	0.0757296	-0.0230438	-0.175247	0.122506	-0.0239211	-0.0518156	-0.00702904	0.18929	0.0322154	0.124594	0.0634596	-0.0668229	-0.0712565	-0.223741	-0.00375611	0.0434312	0.27132	0.15992	-0.0870032	No change
Scutellarin	Flavonoids	C1=CC(=CC=C1C2=CC(=O)C3=C(C(=C(C=C3O2)OC4C(C(C(C(O4)C(=O)O)O)O)O)O)O)O	C21H18O12	462.08	461.072	461.072	347.639	0.512814	[M-H]-	151838	NA	315026	280468	823759	150923	355954	678906	1.08606e+06	NA	254368	NA	NA	NA	NA	1.90256e+06	NA	223643	-0.0863703	-0.678393	0.335245	0.3411	0.739332	-0.714562	0.442299	0.830957	0.99127	-0.691702	0.292299	-0.644354	-0.635153	-0.599752	-0.617497	1.23254	-0.645432	0.0565026	1.2628	0.36404	-0.404927	No change
Sebacic acid	Fatty Acyls	OC(=O)CCCCCCCCC(O)=O	C10H18O4	202.121	201.113	201.113	457.472	1.20656	[M-H]-	6.28651e+06	8.10361e+06	8.23121e+06	8.23731e+06	9.18436e+06	3.09592e+07	9.5264e+06	1.25119e+07	6.16686e+06	1.1001e+07	6.72022e+06	7.78415e+06	1.16018e+07	1.82258e+07	8.73638e+06	1.11796e+07	7.89734e+06	2.28531e+07	-0.320585	-0.189209	-0.128688	-0.0846775	-0.106763	-0.132924	-0.0369675	0.166048	-0.189209	0.035836	-0.156036	-0.0638827	0.113856	0.312888	-0.0219576	0.0721954	-0.0899609	0.280871	0.47407	0.10186	0.152017	No change
Sempervirine	Alkaloids	C1CCC2=CC3=C4N=C5C=CC=CC5=C4C=CN3C=C2C1	C19H16N2	272.131	273.137	273.137	631.332	0.81271	[M+H]+	NA	955292	1.8371e+06	NA	640068	72126.5	NA	NA	NA	NA	NA	NA	NA	1.98991e+06	550629	786542	1.31487e+06	679245	-1.04157	0.702212	1.05752	-1.02372	0.58035	0.263862	-1.02718	-1.0086	-1.00992	-1.03933	-1.02619	-1.02056	-1.02267	1.22507	0.659021	0.831078	0.980023	0.542975	4.8583	0.00076074	1.55788	Up
Senkyunolide A	Miscellaneous	CCCCC1C2=C(C=CCC2)C(=O)O1	C12H16O2	192.115	193.123	193.123	470.402	3.86244	[M+H]+	NA	NA	NA	123503	NA	NA	NA	227796	395621	NA	NA	NA	NA	NA	NA	NA	NA	NA	-0.455265	-0.434479	-0.432395	0.300855	-0.430875	0.601484	-0.419792	0.722889	0.942699	-0.446244	-0.4197	-0.407971	-0.40153	-0.374886	-0.388254	-0.34516	-0.406134	-0.464272	1.2225	0.17262	-0.39202	No change
Serine	Amino acid derivatives	C(C(C(=O)O)N)O	C3H7NO3	105.043	106.05	106.05	220.678	0.194105	[M+H]+	4.55445e+06	3.28736e+06	3.57135e+06	2.66928e+06	2.71997e+06	1.42378e+06	2.3262e+06	1.77254e+06	1.68943e+06	2.98643e+06	2.80866e+06	2.75854e+06	2.62697e+06	2.09956e+06	2.29609e+06	1.57406e+06	2.22151e+06	3.42126e+06	0.12988	0.0103012	0.0985011	0.0313645	-0.0336736	0.0548511	-0.0432308	-0.0677713	-0.130027	0.0512925	0.071046	0.0914315	0.0894241	-0.00144106	0.0194538	-0.14189	-0.0439651	0.0397793	0.0059148	0.96968	-0.00189667	No change
Shanzhiside methyl ester	Terpenoids	O=C(OC)C1=COC(OC2OC(CO)C(O)C(O)C2O)C3C1C(O)CC3(O)C	C17H26O11	406.148	405.145	405.145	211.983	0.821251	[M-H]-	4.30249e+06	3.4476e+06	3.33876e+06	2.30438e+06	2.29789e+06	3.52396e+06	1.61021e+06	2.30191e+06	2.09459e+06	2.51487e+06	1.6029e+06	2.67105e+06	2.84943e+06	2.73129e+06	2.56253e+06	1.60833e+06	2.15337e+06	3.2593e+06	0.0908065	0.017275	0.0560326	-0.045789	-0.121585	0.109283	-0.215698	0.0294444	-0.0572777	-0.0402052	-0.187914	0.0634015	0.11219	0.0912598	0.050826	-0.146965	-0.0701061	0.00486961	0.23406	0.25054	0.075054	No change
Shikimic acid	Phenolic acids	O=C(O)C1=CC(O)C(O)C(O)C1	C7H10O5	174.053	173.045	173.045	109.577	2.00253	[M-H]-	NA	NA	1.75507e+06	879850	NA	3.88806e+06	NA	NA	NA	NA	NA	NA	NA	NA	NA	NA	NA	2.00094e+06	-0.500836	-0.448363	0.614133	0.378286	-0.387677	-0.526037	-0.331854	-0.177629	-0.157086	-0.42302	-0.340309	-0.277021	-0.252227	-0.197127	-0.252383	-0.144481	-0.325629	0.622692	0.60175	0.22977	0.192961	No change
Sinapine	Phenylpropanoids	C[N+](C)(C)CCOC(=O)C=CC1=CC(=C(C(=C1)OC)O)OC	C16H24NO5	310.165	310.165	310.165	235.009	0.133258	[M+H]+	320292	249771	407378	62916.5	1.21221e+06	700967	NA	836492	420656	307502	355759	412801	362103	251397	381882	316213	457110	973566	-0.143132	-0.193879	0.0902782	-0.687211	0.558955	0.277266	-1.393	0.5659	0.286614	-0.0527199	0.0962029	0.212814	0.183729	0.0678314	0.196188	0.185269	0.209696	0.411405	0.79954	0.39063	0.256385	No change
Sinapoylhexoside	Phenylpropanoids	O=C(OC1OC(CO)C(O)C(O)C1(O))C=CC=2C=C(OC)C(O)=C(OC)C=2	C17H22O10	386.121	385.113	385.113	258.194	1.85471	[M-H]-	411885	NA	106587	237830	1.08108e+06	1.13772e+06	251277	983908	NA	NA	233379	1.58862e+06	603102	475574	1.38372e+06	461010	NA	986898	0.219436	-0.925506	-0.214041	0.164758	0.756666	-0.949369	0.186681	0.881364	-0.87566	-0.93582	0.152133	1.04465	0.648367	0.577898	0.997109	0.570637	-0.902431	0.667116	1.0943	0.44251	0.350891	No change
Solanidine (not validated)	Alkaloids	OC6CC5=CCC4C(CCC3(C)(C4(CC2N1CC(C)CCC1C(C)C23)))C5(C)CC6	C27H43NO	397.334	398.341	398.341	1289.51	0.643574	[M+H]+	3.89458e+07	NA	1.25029e+07	1.40034e+07	1.11474e+07	2.71189e+07	2.41081e+07	1.67613e+07	4.77574e+07	1.59516e+07	1.86883e+07	9.43381e+06	2.68788e+07	1.14591e+07	3.22405e+06	1.78569e+07	1.55695e+07	7.70059e+07	0.315008	-1.48931	-0.107199	-0.0227298	-0.19038	0.147121	0.197102	0.117183	0.531323	0.0279946	0.122077	-0.149467	0.290893	-0.0573677	-0.60279	0.10674	0.0420451	0.64509	0.21913	0.72179	-0.0702671	No change
Solasonine	Terpenoids	CC1CCC2(C(C3C(O2)CC4C3(CCC5C4CC=C6C5(CCC(C6)OC7C(C(C(C(O7)CO)O)OC8C(C(C(C(O8)CO)O)O)O)OC9C(C(C(C(O9)C)O)O)O)C)C)C)NC1	C45H73NO16	883.493	884.496	884.496	1614.72	0.445435	[M+H]+	3.20096e+06	3.02772e+06	1.79008e+06	3.5822e+06	1.87609e+06	2.91734e+06	4.09113e+06	4.85199e+06	1.9794e+06	3.33798e+06	2.56002e+06	NA	4.73573e+06	3.9415e+06	3.47239e+06	3.42908e+06	1.20434e+06	2.53481e+06	-0.0114068	-0.0108462	-0.188117	0.173081	-0.178003	-0.271623	0.213697	0.37347	-0.0505693	0.116694	0.0467029	-0.949644	0.352693	0.275943	0.209277	0.1932	-0.290106	-0.0783787	0.47416	0.49665	0.152046	No change
Sorbose	Benzene and substituted derivatives	O=C(CO)C(O)C(O)C(O)CO	C6H12O6	180.063	179.054	179.054	208.895	3.84495	[M-H]-	NA	NA	6.8748e+06	NA	1.16565e+07	1.61591e+07	1.20111e+07	10676355	NA	1.2513e+07	5.39086e+06	1.20966e+07	1.01649e+07	5.39565e+06	1.19534e+07	NA	9.73847e+06	1.17161e+07	-0.861342	-0.828423	0.13281	-0.694062	0.3386	-0.135946	0.406115	0.440114	-0.632233	0.432187	0.0958254	0.465258	0.397751	0.137452	0.45689	-0.620633	0.34302	0.324469	0.087482	0.90963	-0.0280525	No change
Soyasapogenol B base + O-HexA+HexA+dHex	Terpenoids	O=C(O)C8OC(OC1C(OC(C(=O)O)C(O)C1(O))OC4CCC5(C)(C6C=CC3=C2CC(C)(C)CC(O)C2(C)CCC3(C)C6(C)(CCC5(C4(C)(CO)))))C(OC7OC(C)C(O)C(O)C7(O))C(O)C8(O)	C48H74O19	954.482	955.485	955.485	375.679	0.970783	[M+H]+	NA	NA	1.05484e+07	NA	NA	NA	NA	9.72055e+06	NA	1.21296e+07	584648	NA	NA	NA	NA	1.01673e+07	NA	NA	-0.524739	-0.478829	1.53242	-0.393827	-0.434575	-0.544217	-0.388764	1.60679	-0.217238	1.62629	0.329533	-0.348024	-0.324837	-0.263232	-0.317283	1.5838	-0.386051	-0.547172	1.4882	0.36965	-0.477228	No change
Soyasapogenol B base + O-HexA-Pen-dHex	Terpenoids	O=C(O)C8OC(OC5CCC4(C)(C(CCC2(C)(C4(CC=C1C3CC(C)(C)CC(O)C3(C)(CCC12(C)))))C5(C)(CO)))C(OC7OCC(O)C(O)C7(OC6OC(C)C(O)C(O)C6(O)))C(O)C8(O)	C47H76O17	912.508	911.502	911.502	627.558	2.54193	[M-H]-	675643	782287	365290	688758	477453	459480	721081	786203	767792	464680	754854	542942	701117	487456	229796	470082	569960	1.00527e+06	-0.045626	0.061255	-0.204205	0.138961	-0.0988199	-0.355239	0.147832	0.292536	0.260092	-0.107401	0.189565	0.0862654	0.216271	0.0916767	-0.267863	0.081169	0.0596479	0.178852	0.26462	0.37601	-0.0848561	No change
Soyasapogenol E base + O-HexA-Hex-dHex	Terpenoids	O=C(O)C8OC(OC2CCC3(C)(C4CC=C1C5CC(C)(C)CC(=O)C5(C)(CCC1(C)C4(C)(CCC3(C2(C)(CO))))))C(OC7OC(CO)C(O)C(O)C7(OC6OC(C)C(O)C(O)C6(O)))C(O)C8(O)	C48H76O18	940.503	941.521	941.521	433.991	2.89517	[M+H]+	2.02759e+07	2.04686e+07	1.81553e+07	1.29835e+07	2.25942e+07	9.39596e+06	1.28181e+07	1.11838e+07	1.24531e+07	1.45384e+07	1.69905e+07	1.80595e+07	1.2109e+07	1.32616e+07	1.68131e+07	1.0929e+07	1.19296e+07	1.77597e+07	0.0652505	0.0816659	0.0874199	-0.023623	0.145716	-1.01257	-0.0422465	-0.017241	-0.0220106	0.019894	0.112058	0.162454	-0.00539472	0.0357546	0.114686	-0.0710385	-0.047124	0.0354738	0.078249	0.57657	-0.0250918	No change
Soybean saponin fraction B1	Terpenoids	CC1OC(OC2C(O)C(O)C(CO)OC2OC2C(O)C(O)C(OC2OC2CCC3(C)C(CCC4(C)C3CC=C3C5CC(C)(C)CC(O)C5(C)CCC43C)C2(C)CO)C(O)=O)C(O)C(O)C1O	C48H78O18	942.519	941.521	941.521	341.089	1.18992	[M-H]-	778195	646909	579537	610233	372743	180446	511623	406534	429115	686545	668928	624975	332526	224106	259350	213628	288844	688373	0.0756768	0.0270651	0.0510381	0.137573	-0.151576	0.0674734	0.0555163	0.0827597	0.100359	0.131094	0.190215	0.200842	-0.0469443	-0.17398	-0.163575	-0.149136	-0.184258	0.0505871	0.74225	0.00035863	-0.238015	No change
Spermidine	Organic nitrogen compound	C(CCNCCCN)CN	C7H19N3	145.158	146.165	146.165	31.2364	1.29154	[M+H]+	1.91731e+07	2.8585e+07	3.63813e+07	2.85226e+07	6.3443e+07	5.25365e+07	2.01506e+07	1.90137e+07	2.76252e+07	2.56179e+07	2.50282e+07	2.62061e+07	1.69686e+07	2.32648e+07	1.87963e+07	2.83816e+07	2.58674e+07	3.75055e+07	-0.247006	-0.0578301	0.10271	0.0274881	0.299727	-0.1286	-0.133655	-0.0830541	0.0303437	-0.018599	-0.00851855	0.0321236	-0.155774	-0.00148231	-0.122056	0.0571756	0.00838954	0.0746487	0.021965	0.88405	0.00704358	No change
Spirostane -2H, + 1O, O-Hex-dHex, C6H9O4	Terpenoids	O=C(O)CC(O)(C)CC(=O)OCC8COC6(OC5CC4C7CC=C3CC(OC2OC(CO)C(O)C(O)C2(OC1OC(C)C(O)C(O)C1(O)))CCC3(C)C7(CCC4(C)C5C6(C)))(CC8)	C45H70O17	882.461	927.453	927.453	159.4	0.523487	[M-H]-	430405	398996	418165	308028	432506	161298	432986	243640	221319	425759	300016	354866	114651	91681	246440	108418	219145	418526	-0.00979638	0.00399945	0.100846	0.0295229	0.104304	0.0691579	0.174435	0.0704905	0.0474518	0.0946593	0.0157948	0.146074	-0.343348	-0.401837	0.00740643	-0.23798	-0.116218	-0.00185771	0.85382	0.0044088	-0.27379	No change
Stachydrine	Alkaloids	C[N+]1(CCCC1C(=O)[O-])C	C7H13NO2	143.095	144.102	144.102	38.071	0.9558	[M+H]+	1.32685e+07	1.11693e+07	7.895e+06	1.68551e+07	1.12567e+07	1.38789e+07	1.36171e+07	1.94648e+07	7.80077e+06	1.24077e+07	1.17475e+07	1.67701e+07	1.46349e+07	1.56379e+07	1.25016e+07	2.09883e+07	1.12995e+07	1.40633e+07	-0.0482699	-0.107026	-0.208763	0.164248	-0.0795085	-0.3795	0.0571275	0.289872	-0.147322	0.026687	0.0254453	0.205202	0.14672	0.181118	0.0711691	0.287204	0.00439101	0.00591394	0.12448	0.61629	0.0399173	No change
Steviol	Terpenoids	CC12CCCC(C1CCC34C2CCC(C3)(C(=C)C4)O)(C)C(=O)O	C20H30O3	318.219	319.227	319.227	958.29	0.280377	[M+H]+	3.65595e+06	3.25692e+06	3.06675e+06	3.08655e+06	6.65823e+06	3.05174e+06	2.83776e+06	2.4261e+06	5.78166e+06	3.30446e+06	2.76447e+06	2.18214e+06	3.05205e+06	3.12531e+06	3.01127e+06	3.80715e+06	2.59617e+06	4.25072e+06	-0.0920429	-0.117695	-0.0917683	-0.0292509	0.230253	-0.123226	-0.0816172	-0.0595832	0.258443	-0.0272952	-0.0597416	-0.133654	0.0311199	0.0369354	0.0101319	0.0980542	-0.101857	0.0129615	0.099166	0.62417	0.0317991	No change
Steviol-19-O-glucoside	Terpenoids	CC12CCCC(C1CCC34C2CCC(C3)(C(=C)C4)O)(C)C(=O)OC5C(C(C(C(O5)CO)O)O)O	C26H40O8	480.272	481.28	481.28	592.689	1.48035	[M+H]+	NA	NA	NA	NA	886222	1.52461e+06	487987	3.38258e+06	NA	890435	NA	365924	97725.9	155638	86136.1	223448	NA	584613	-0.755751	-0.743438	-0.742984	-0.731028	0.938488	-0.759677	0.746678	1.66685	-0.710044	0.965781	-0.734049	0.679867	0.0915674	0.384335	0.0404231	0.578911	-0.727267	0.68398	0.81244	0.57118	-0.260522	No change
Strophanthidin	Terpenoids	O=CC12CCC(O)CC2(O)CCC3C1CCC4(C)C(C5=CC(=O)OC5)CCC34O	C23H32O6	404.22	405.226	405.226	609.356	0.806297	[M+H]+	452876	2.34485e+06	871474	835579	NA	770767	546136	386333	1.38117e+06	809039	409289	184029	NA	NA	NA	NA	1.10795e+06	781003	-0.0701405	0.71579	0.33803	0.385506	-1.02281	-1.07449	0.189577	0.169013	0.648099	0.315106	0.0752295	-0.227259	-0.983699	-0.940484	-0.9635	-0.899591	0.514477	0.218739	2.1953	0.042731	-0.70397	Down
Suberic acid	Fatty acids	O=C(O)CCCCCCC(=O)O	C8H14O4	174.089	173.082	173.082	1428.89	2.27722	[M+H]+	NA	1.67172e+07	NA	NA	NA	NA	NA	NA	NA	NA	8.44124e+06	1.24319e+07	NA	NA	NA	NA	1.76889e+07	NA	-0.348601	0.695512	-0.260289	-0.19664	-0.270653	-0.359562	-0.209935	-0.118018	-0.159855	-0.232576	0.509243	0.702664	-0.128223	-0.123036	-0.14058	-0.143064	0.831607	-0.311388	0.2631	0.7312	-0.0843677	No change
suberosin	Phenylpropanoids	O=C1OC=2C=C(OC)C(=CC2C=C1)CC=C(C)C	C15H16O3	244.11	262.144	262.144	642.13	0.873624	[M+H]+	1.91316e+06	1.62273e+06	1.41887e+06	1.2723e+06	1.69492e+06	1.66849e+06	1.42444e+06	1.43309e+06	1.38298e+06	1.59102e+06	1.3159e+06	1.4252e+06	2.1524e+06	2.67799e+06	1.47032e+06	2.48381e+06	1.52882e+06	1.18025e+06	0.00285374	-0.0428293	-0.0416563	-0.0240398	0.0243679	-0.177486	0.00935077	0.108127	0.0545234	0.0333639	0.00351558	0.0702091	0.26805	0.360565	0.0933647	0.308327	0.0587931	-0.18084	0.32701	0.24081	0.104862	No change
SUCCINATE	Organic acids and derivatives	C(CC(=O)O)C(=O)O	C4H6O4	118.027	117.019	117.019	53.2191	2.64771	[M-H]-	1.10056e+08	86466242	1.06218e+08	8.52742e+07	1.01212e+08	9.42023e+07	1.04322e+08	8.40975e+07	4.85972e+07	9.64099e+07	6.56427e+07	5.92974e+07	5.20396e+07	8.1346e+07	8.95539e+07	6.87276e+07	7.5063e+07	9.75475e+07	0.0811506	0.00176341	0.141559	0.0763355	0.0763355	-0.40203	0.135378	0.106424	-0.151694	0.100244	-0.0180886	-0.0455939	-0.127656	0.0945322	0.119762	0.00691778	0.0358645	0.0628875	0.034115	0.85433	0.0109397	No change
Sucrose	Organooxygen compounds	C(C1C(C(C(C(O1)OC2(C(C(C(O2)CO)O)O)CO)O)O)O)O	C12H22O11	342.116	341.106	341.106	734.746	8.00663	[M-H]-	NA	245329	NA	NA	NA	NA	310816	182866	NA	188856	NA	NA	NA	NA	NA	NA	NA	NA	-0.226241	0.555362	-0.18325	-0.170059	-0.182809	-0.234232	0.785958	0.712197	-0.102997	0.480878	-0.173324	-0.154282	-0.143962	-0.101153	-0.123754	-0.0600043	-0.157652	-0.239217	1.234	0.059432	-0.395695	No change
SyringicAcid	Phenols	COC1=CC(=CC(=C1O)OC)C(=O)O	C9H10O5	198.053	199.181	199.181	437.276	2.27309	[M+H]+	1.37617e+06	1.73815e+06	1.55752e+06	5.38119e+06	2.82977e+06	4.62984e+06	2.97883e+06	1.3899e+06	2.74033e+06	1.21673e+06	3.37293e+06	2.28461e+06	4.93779e+06	2.68245e+06	1.59479e+06	3.98897e+06	3.14474e+06	3.99322e+06	-0.32179	-0.187309	-0.17703	0.419996	0.073892	-0.454546	0.152637	-0.0789414	0.159548	-0.264053	0.240718	0.100245	0.443409	0.186803	-0.0454592	0.32942	0.194016	0.197704	0.51754	0.13431	0.165957	No change
syringin	Organic oxygen compounds	OCC=CC1=CC(OC)=C(OC2OC(CO)C(O)C(O)C2O)C(OC)=C1	C17H24O9	372.142	371.134	371.134	280.723	0.94713	[M-H]-	961420	NA	1.17177e+06	1.67798e+06	1.52458e+06	2.64471e+06	NA	2.25938e+06	NA	NA	476309	490315	1.65961e+06	1.20463e+06	1.97822e+06	880551	185442	2.49042e+06	0.322338	-1.17965	0.507159	0.727866	0.611942	-1.20706	-1.16549	0.932743	-1.1218	-1.1897	0.185035	0.242765	0.791334	0.666565	0.85332	0.523581	-0.232823	0.79431	2.8652	0.049688	0.918788	Up
Tacrolimus	Terpenoids	CC1CC(C2C(CC(C(O2)(C(=O)C(=O)N3CCCCC3C(=O)OC(C(C(CC(=O)C(C=C(C1)C)CC=C)O)C)C(=CC4CCC(C(C4)OC)O)C)O)C)OC)OC	C44H69NO12	803.482	826.463	826.463	516.134	0.845991	[M+H]+	1.49161e+07	1.00919e+07	5.19223e+06	8.2469e+06	4.1588e+06	3.05723e+06	5.51794e+06	3.7223e+06	4.8304e+06	1.02788e+07	7.51611e+06	4.85859e+06	4.6834e+06	4.35482e+06	5.84991e+06	4.04887e+06	5.66758e+06	5.26194e+06	0.289081	0.134315	-0.107186	0.141173	-0.21928	-0.0309999	-0.0448733	-0.128036	-0.0628195	0.232482	0.118099	-0.0386411	-0.0395903	-0.0671608	0.0390895	-0.125524	-0.0118405	-0.140269	0.21908	0.28136	-0.0702511	No change
Tamoxifen citrate54965-24-1	Xanthones	CC/C(=C(\c1ccccc1)/c2ccc(OCCN(C)C)cc2)/c3ccccc3.OC(=O)CC(O)(CC(=O)O)C(=O)O	C32H37NO8	563.252	372.239	372.239	408.068	0.544196	[M+H]+	NA	NA	NA	NA	NA	NA	NA	197744	NA	NA	250670	NA	196440	NA	149300	375439	NA	NA	-0.248682	-0.222164	-0.216361	-0.201087	-0.213972	-0.258362	-0.20241	0.800357	-0.147329	-0.235076	0.746277	-0.188624	0.727527	-0.144584	0.60216	1.06044	-0.189196	-0.258362	0.53263	0.59182	0.170798	No change
Taurine	Organic sulfuric acids and derivatives	NCCS(O)(=O)=O	C2H7NO3S	125.015	126.022	126.022	44.8099	0.585357	[M+H]+	7.46416e+06	9.38496e+06	7.24175e+06	6.591e+06	7.40945e+06	8.34068e+06	8.70464e+06	7.49183e+06	6.31997e+06	6.76608e+06	7.01137e+06	5.5133e+06	5.88832e+06	6.31115e+06	6.57145e+06	6.41379e+06	6.87251e+06	6.92646e+06	0.0111892	0.128429	0.0678533	0.0725006	0.0541224	-0.277217	0.175506	0.195619	0.0736424	0.0698806	0.116435	0.0433389	0.0841569	0.112	0.116264	0.0913556	0.0998262	0.0069901	0.085151	0.38462	-0.027305	No change
Taurochenodeoxycholic Acid	Terpenoids	CC(CCC(=O)NCCS(=O)(=O)O)C1CCC2C1(CCC3C2C(CC4C3(CCC(C4)O)C)O)C	C26H45NO6S	499.297	498.289	498.289	545.33	0.924062	[M-H]-	754270	1.60218e+06	1.39789e+06	705037	4.96031e+06	406192	1.89275e+07	1.45648e+06	1.69367e+06	8.22514e+06	4.34189e+06	3.04974e+06	6.84786e+06	6.51013e+06	NA	3.27723e+06	3.8276e+06	1.39668e+06	-0.69502	-0.31807	-0.317815	-0.552855	0.222055	0.296365	0.850311	-0.154538	-0.134638	0.497931	0.255356	0.127719	0.487714	0.464094	-1.45794	0.15243	0.182795	-0.373283	1.0324	0.35353	-0.331056	No change
Taurocholic acid sodium salt hydrate	Terpenoids	C[C@H](CCC(=O)NCCS(=O)(=O)[O-])[C@H]1CC[C@H]2[C@@H]3[C@H](O)C[C@@H]4C[C@H](O)CC[C@]4(C)[C@H]3C[C@H](O)[C@]12C.O.[Na+]	C26H46NNaO8S	555.284	516.299	516.299	531.749	0.155055	[M+H]+	1.55891e+07	1.27011e+07	NA	6.5563e+06	7.75693e+06	1.60718e+07	1.33087e+08	1.11783e+08	3.26957e+07	2.29147e+07	3.04302e+07	2.47198e+07	6.74104e+07	5.26333e+07	4.80005e+07	2.8137e+07	1.13551e+07	2.70238e+07	-0.266656	-0.34016	-1.44163	-0.531463	-0.526155	-0.43016	0.735159	0.728659	0.176531	0.00544651	0.150046	0.0803796	0.484903	0.424029	0.362807	0.126625	-0.281943	0.00683031	0.39136	0.50258	-0.125495	No change
Tauroursodeoxycholic acid	Terpenoids	CC(CCC(=O)NCCS(=O)(=O)O)C1CCC2C1(CCC3C2C(CC4C3(CCC(C4)O)C)O)C	C26H45NO6S	499.297	500.304	500.304	597.37	0.167018	[M+H]+	9.9892e+06	2.42499e+07	5.04249e+06	3.37109e+06	2.5913e+06	5.931e+06	3.86701e+07	1.22998e+07	1.7415e+07	2.60683e+07	2.70715e+07	1.84422e+07	3.54321e+07	4.0731e+07	3.09287e+07	1.40632e+07	1.37037e+07	7.68e+06	-0.350315	0.0511188	-0.585718	-0.705081	-0.892043	-0.0270193	0.32613	-0.0813976	0.0134312	0.172645	0.207207	0.067902	0.334696	0.419881	0.275891	-0.0695352	-0.0895363	-0.439073	0.1422	0.76245	-0.0455989	No change
Terrestrosin K	Triterpenoids	CC1=C(OC2C1C3(C(C2)C4CCC5CC(CCC5(C4CC3=O)C)OC6C(C(C(C(O6)CO)OC7C(C(C(C(O7)CO)O)O)OC8C(C(C(C(O8)CO)O)O)O)O)O)C)CCC(C)COC9C(C(C(C(O9)CO)O)O)O	C51H82O24	1078.52	1077.52	1077.52	335.084	4.00238	[M-H]-	3.62402e+06	1.17158e+06	1.40991e+06	1.01033e+06	1.19383e+06	931882	1.18909e+06	896803	652846	1.33201e+06	857398	687876	1.20457e+06	999868	940476	1.21193e+06	1.1686e+06	998084	0.420177	-0.0592627	0.0845049	0.00685347	0.000706756	-0.0544424	0.0623253	0.0427234	-0.101982	0.0803139	-0.054075	-0.11446	0.147276	0.0846903	0.0298762	0.145762	0.073532	-0.12765	0.22798	0.2098	0.0731067	No change
Testosterone	Terpenoids	O=C1C=C2CCC3C(CCC4(C)C(O)CCC34)C2(C)CC1	C19H28O2	288.209	289.217	289.217	601.458	1.47793	[M+H]+	395773	NA	NA	292319	2.88126e+06	3.68779e+06	839179	NA	NA	NA	NA	289240	828252	152585	4.0432e+06	NA	NA	NA	0.407044	-0.571697	-0.565352	0.462097	1.39032	-0.607836	0.914105	-0.485443	-0.494703	-0.584924	-0.553565	0.512599	0.990303	0.310453	1.65364	-0.456655	-0.538102	-0.608651	1.0618	0.48204	0.340487	No change
Tetrahydroxyxanthone	Flavonoids	C1=CC=C2C(=C1)C(=O)C3=C(C(=C(C(=C3O2)O)O)O)O	C13H8O6	260.032	259.013	259.013	34.6662	33.7666	[M-H]-	NA	NA	1.57147e+06	NA	NA	NA	NA	NA	NA	NA	NA	NA	NA	NA	NA	NA	NA	NA	-0.238938	-0.184637	0.595213	-0.0482486	-0.115947	-0.259251	-0.0527692	0.0862643	0.0933799	-0.129953	-0.0475526	0.00737451	0.0347445	0.0737101	0.0262628	0.0960789	-0.0413739	-0.221107	0.0060141	0.97462	0.00192851	No change
Tetrandrine	Alkaloids	CN1CCC2=CC(=C3C=C2C1CC4=CC=C(C=C4)OC5=C(C=CC(=C5)CC6C7=C(O3)C(=C(C=C7CCN6C)OC)OC)OC)OC	C38H42N2O6	622.304	623.317	623.317	922.975	0.385055	[M+H]+	NA	5.1573e+06	1.36655e+07	NA	3.32263e+06	NA	NA	NA	NA	NA	NA	NA	NA	NA	NA	NA	4.81237e+06	1.63046e+07	-0.422426	0.534806	1.02464	-0.247296	0.38027	-0.436988	-0.256284	-0.145426	-0.160544	-0.306923	-0.235409	-0.195525	-0.175605	-0.150495	-0.182193	-0.155848	0.614051	1.0581	1.1997	0.11148	0.384687	No change
Theobromine	Alkaloids	Cn1cnc2c1c(=O)[nH]c(=O)n2C	C7H8N4O2	180.065	181.073	181.073	84.8512	7.88097	[M+H]+	692592	163860	NA	4.33799e+06	1.00142e+06	996991	1.11954e+06	1.0972e+06	319181	794783	256308	423760	1.43558e+06	899869	875940	694074	377067	1.00998e+06	-0.00867338	-0.580697	-1.21193	0.959068	0.250586	-1.25815	0.363837	0.453379	-0.037519	0.169644	-0.277975	0.00171988	0.549387	0.367684	0.328057	0.254531	-0.0982081	0.205809	0.48554	0.29701	0.155696	No change
Threitol	Sugar alcohol	OCC(O)C(O)CO	C4H10O4	122.058	123.055	123.055	48.91	3.18373	[M+H]+	2.96578e+07	3.20492e+07	2.50573e+07	39948913	5.66878e+07	5.11315e+07	3.08298e+07	4.09655e+07	2.2999e+07	2.52798e+07	2.8853e+07	2.8076e+07	4.52035e+07	3.68696e+07	1.2781e+07	2.89235e+07	2.60588e+07	5.37638e+07	-0.117282	-0.0696792	-0.123351	0.112173	0.184316	0.186658	-0.0200789	0.183976	-0.110551	-0.0866101	-0.0128001	-0.0020663	0.186202	0.131309	-0.343897	0.00168263	-0.0519909	0.167774	0.072355	0.80581	0.0232019	No change
Thymol	Phenols	OC1=CC(=CC=C1C(C)C)C	C10H14O	150.104	189.066	189.066	178.28	0.561238	[M+H]+	2.04043e+07	2.30188e+07	7.80499e+06	1.61864e+07	1.47321e+07	2.05487e+07	2.43573e+07	1.60232e+07	2.21121e+07	1.24e+07	4.42496e+07	3.06407e+07	1.93098e+07	7.14875e+06	1.75071e+07	1.15676e+07	2.32279e+07	2.12711e+07	-0.00630357	0.0571708	-0.363224	-0.00283164	-0.111894	-0.0878017	0.157522	0.0569226	0.147155	-0.123018	0.459517	0.311818	0.109943	-0.298323	0.0577998	-0.122634	0.171908	0.0386115	0.5471	0.13711	-0.175435	No change
Tomatidine	Terpenoids	C[C@H]1[C@H]2[C@H](C[C@H]3[C@@H]4CC[C@H]5C[C@@H](O)CC[C@]5(C)[C@H]4CC[C@]23C)O[C@@]11CC[C@H](C)CN1	C27H45NO2	415.345	416.353	416.353	1289.32	0.255433	[M+H]+	6.64394e+07	1.31889e+07	2.69536e+07	2.56187e+07	1.51215e+07	4.28299e+07	4.70368e+07	3.87984e+07	6.61189e+07	3.84313e+07	3.41583e+07	2.51696e+07	4.21419e+07	1.84665e+07	8.17225e+06	4.86034e+07	2.51564e+07	1.33598e+08	0.24831	-0.442542	-0.0726842	-0.0615956	-0.357492	0.0533683	0.180895	0.180208	0.364994	0.103251	0.0844738	-0.0308289	0.176864	-0.149238	-0.514315	0.24139	-0.0494563	0.584344	0.30842	0.55667	-0.0989008	No change
Tomatine	Terpenoids	OCC1OC(OC2C(OC(CO)C(O)C2OC3OCC(O)C(O)C3O)OC4C(O)C(O)C(OC5CCC6(C)C(CCC7C6CCC8(C)C7CC9OC%10(NCC(C)CC%10)C(C)C98)C5)OC4CO)C(O)C(O)C1O	C50H83NO21	1033.55	1056.54	1056.54	419.592	12.8001	[M+H]+	2.05614e+07	1.62779e+07	1.26382e+07	1.13009e+07	1.89714e+07	8.26204e+06	1.14657e+07	9.62395e+06	5.41084e+06	1.72899e+07	1.29618e+07	1.48096e+07	9.0368e+06	9.95565e+06	1.50433e+07	1.29619e+07	1.63486e+07	1.82298e+07	0.13042	0.0381682	-0.0126111	-0.0263811	0.12839	0.0027824	-0.0331737	-0.0230207	-0.318786	0.154195	0.0524615	0.134311	-0.07019	-0.0257936	0.130225	0.0587384	0.154098	0.104033	0.20017	0.43592	0.0641872	No change
Topotecan	Alkaloids	CCC1(C2=C(COC1=O)C(=O)N3CC4=CC5=C(C=CC(=C5CN(C)C)O)N=C4C3=C2)O	C23H23N3O5	421.164	420.152	420.152	318.986	3.83696	[M-H]-	172392	89333.3	78262.9	NA	NA	NA	NA	NA	NA	NA	NA	NA	NA	NA	NA	NA	NA	NA	0.805776	0.606823	0.595825	-0.0956424	-0.105984	-0.12031	-0.0995853	-0.0765625	-0.078829	-0.113017	-0.098698	-0.0918837	-0.0928328	-0.0806671	-0.0874637	-0.0669719	-0.092118	-0.120435	0.0094011	0.74858	0.00301461	No change
Totarol	Terpenoids	CC(C)C1=C(O)C=CC2=C1CC[C@H]3C(C)(C)CCC[C@]23C	C20H30O	286.23	287.237	287.237	1062.43	0.398011	[M+H]+	1.21229e+06	567534	1.03745e+06	1.12078e+06	706467	1.26241e+06	766405	269060	4.26223e+06	388410	1.39031e+06	550200	895975	NA	NA	NA	638172	2.20892e+06	-0.0215944	-0.333959	0.0056852	0.106973	-0.175251	0.327816	-0.0738764	-0.382276	0.704136	-0.441282	0.21468	-0.154999	0.0761586	-1.16369	-1.19539	-1.10702	-0.138626	0.290213	1.6137	0.14863	-0.517456	No change
Tramadol	Phenol ethers	OC1(C=2C=CC=C(OC)C2)CCCCC1CN(C)C	C16H25NO2	263.189	264.193	264.193	636.354	1.95825	[M+H]+	569847	1.87973e+06	726278	725776	1.0777e+06	1.12836e+06	650777	1.33137e+06	706474	758756	993458	806043	694630	1.55061e+06	855537	683280	909511	1.14154e+06	-0.30152	0.279297	-0.0785678	-0.0138243	0.0838804	-0.146139	-0.0725032	0.334027	0.0546867	-0.0534714	0.138251	0.0826176	0.036777	0.392371	0.117457	0.0482807	0.0906851	0.0615514	0.13696	0.60246	0.0439191	No change
Tricoumaroyl spermidine	Miscellaneous	O=C(C=CC1=CC=C(O)C=C1)NCCCN(C(=O)C=CC2=CC=C(O)C=C2)CCCCNC(=O)C=CC3=CC=C(O)C=C3	C34H37N3O6	583.268	584.269	584.269	276.798	0.629213	[M+H]+	NA	7.76238e+06	NA	NA	8.51486e+06	3.04245e+06	4.91107e+06	2.72824e+06	2.97865e+06	3.9462e+06	3.74203e+06	3.79442e+06	3.37194e+06	3.64037e+06	4.02882e+06	3.30177e+06	3.04437e+06	NA	-0.811087	0.42011	-0.695231	-0.632836	0.490452	0.420529	0.306973	0.145261	0.134367	0.206726	0.227103	0.259737	0.227016	0.254321	0.285472	0.192161	0.121803	-0.78158	0.50986	0.35898	-0.163496	No change
Trigonelline HCl	Alkaloids	C[N+]1=CC=CC(=C1)C(=O)O.[Cl-]	C7H7NO2.HCl	173.024	138.055	138.055	43.1103	1.27463	[M+H]+	5.26745e+06	4.75027e+06	2.92844e+06	6.37611e+06	3.43525e+06	4.67159e+06	6.08638e+06	6.92642e+06	1.31845e+06	3.43928e+06	2.28306e+06	4.05219e+06	6.38973e+06	2.70999e+06	4.5563e+06	5.65231e+06	4.7111e+06	7.59244e+06	0.103447	0.0794175	-0.0823559	0.308981	-0.0266836	-1.67545	0.274672	0.414851	-0.322779	0.0201282	-0.111294	0.163438	0.370879	0.00785954	0.21148	0.289312	0.182406	0.298448	0.47888	0.23306	0.153561	No change
TRIPTOLIDE	Terpenoids	CC(C)[C@@]12O[C@H]2[C@@H]3O[C@]34[C@]5(O[C@H]5C[C@H]6C7=C(CC[C@@]64C)C(=O)OC7)[C@@H]1O	C20H24O6	360.157	361.167	361.167	957.885	0.293924	[M+H]+	4.5906e+06	4.65905e+06	4.13603e+06	4.9438e+06	5.30625e+06	4.09986e+06	4.06535e+06	4.11126e+06	6.34714e+06	4.18914e+06	4.50708e+06	4.3858e+06	4.70518e+06	4.05276e+06	4.88e+06	4.14703e+06	4.34487e+06	5.19189e+06	-0.112339	-0.0813627	-0.08449	0.0454208	0.0102391	-0.0755832	-0.0516219	0.0406495	0.174285	-0.0429904	0.0290373	0.0450797	0.0872802	0.0260488	0.0879533	0.00955138	-0.00495331	-0.020685	0.0048045	0.96869	-0.00154063	No change
Tubotaiwine	Alkaloids	CCC1C2N3CCC22C(NC4=CC=CC=C24)=C(C1CC3)C(=O)OC	C20H24N2O2	324.184	325.188	325.188	1595.07	0.394154	[M+H]+	9.03813e+06	NA	NA	906190	NA	1.22063e+06	417847	NA	NA	1.47397e+06	NA	NA	3.30075e+06	NA	NA	NA	NA	NA	1.56911	-0.435295	-0.388905	0.690404	-0.406097	-0.492515	0.34178	-0.249155	-0.232904	0.858937	-0.390991	-0.344041	1.31383	-0.267928	-0.311958	-0.194629	-0.369038	-0.497879	0.16176	0.883	-0.051872	No change
Tulipinolide	Miscellaneous	O=C1OC2C=C(C)CCC=C(C)CC(OC(=O)C)C2C1=C	C17H22O4	290.152	289.142	289.142	629.277	0.666683	[M-H]-	1.05966e+06	1.66568e+06	1.64349e+06	885252	1.83141e+06	2.40992e+06	1.96273e+06	601399	1.23808e+06	1.69113e+06	760911	1.22655e+06	358742	672404	1.42395e+06	492586	2.08698e+06	810005	-0.26921	-0.0328233	0.0193319	-0.183894	0.0579937	0.44901	0.146536	-0.251276	0.0086244	0.0598999	-0.240903	0.00422291	-0.501664	-0.211461	0.0782389	-0.334989	0.191696	-0.358613	0.44901	0.29018	-0.143983	No change
Tyrosine	Amino acid derivatives	O=C(O)C(N)CC1=CC=C(O)C=C1	C9H11NO3	181.074	182.081	182.081	49.9254	0.194973	[M+H]+	4.47098e+08	3.72418e+08	3.59042e+08	4.18011e+08	6.14559e+08	5.64791e+08	3.73623e+08	4.14522e+08	2.6204e+08	2.86877e+08	2.8719e+08	287982911	4.91092e+08	3.45184e+08	4.37797e+08	3.30917e+08	2.8738e+08	587275611	-0.0123258	-0.0552197	-0.0566942	0.0501995	0.161192	-0.239167	-0.0194945	0.0727653	-0.109996	-0.106584	-0.0612276	-0.0566942	0.117228	-0.00849152	0.0794417	-0.0156313	-0.0715709	0.119133	0.26057	0.078445	0.0835565	No change
Uridine	Alkaloids	C1=CN(C(=O)NC1=O)C2C(C(C(O2)CO)O)O	C9H12N2O6	244.07	243.062	243.062	48.5115	0.232945	[M-H]-	2.62777e+06	3.63757e+06	3.48735e+06	2.59985e+06	4.93298e+06	3.25989e+06	3.66941e+06	2.98557e+06	2.16964e+06	3.63268e+06	3.13559e+06	3.17929e+06	2.66207e+06	3.41316e+06	5.46847e+06	4.01587e+06	3.98171e+06	3.39961e+06	-0.262919	-0.0900518	-0.0577823	-0.126169	0.0794604	0.0179812	0.00596294	0.00631895	-0.175774	-0.00698081	-0.0277984	0.00483579	-0.0509208	0.0504715	0.237285	0.0972504	0.0597627	-0.108712	0.24874	0.19373	0.0797621	No change
Urocortisone	Terpenoids	CC12CCC(CC1CCC3C2C(=O)CC4(C3CCC4(C(=O)CO)O)C)O	C21H32O5	364.225	365.221	365.221	663.191	25.8652	[M+H]+	376979	3.24226e+06	1.00299e+06	97551.2	362903	NA	169870	414216	NA	210328	96453.7	122274	NA	1.7597e+06	204370	1.25213e+07	2.31785e+06	NA	0.0325101	1.0492	0.587408	-0.383096	0.132135	0.0415654	-0.130139	0.383365	-1.07165	-0.12667	-0.403971	-0.232934	-1.09347	0.96942	0.0297972	1.76353	1.01933	-1.13482	1.6298	0.34383	0.522632	No change
Valine	Alkaloids	CC(C)C(C(=O)O)N	C5H11NO2	117.079	118.086	118.086	25.3149	2.53593	[M+H]+	2.95943e+07	1.66146e+07	NA	2.31668e+07	1.90094e+07	2.02654e+07	NA	1.7276e+07	2.35856e+07	1.87385e+07	1.9557e+07	1.87252e+07	2.52348e+07	1.81772e+07	1.85669e+07	1.68953e+07	2.18187e+07	2.47231e+07	0.160461	-0.0816259	-0.743435	0.154689	-0.000309599	-0.103571	-0.699765	0.0921882	0.180015	0.0607377	0.104497	0.107872	0.221791	0.105007	0.0884386	0.0433733	0.146624	0.108697	0.45134	0.31889	0.144731	No change
vanillic acid	Organic acids and derivatives	COc1cc(C(=O)O)ccc1O	C8H8O4	168.042	167.036	167.036	1593.85	1.36037	[M-H]-	7.24289e+06	7.10195e+06	2.96458e+07	1.03004e+07	1.69306e+07	1.5298e+07	3.52904e+07	1.50457e+07	9.11758e+06	1.01663e+07	2.32635e+07	1.38761e+07	NA	6.504e+06	1.02774e+07	1.40833e+07	4.97217e+06	7.4139e+06	-0.125133	-0.117116	0.567152	0.141214	0.285804	-1.52344	0.656876	0.369946	0.110368	0.13196	0.514612	0.311536	-1.99822	0.0024243	0.18091	0.301379	-0.165245	-0.0858274	2.0062	0.10316	-0.643313	No change
Vasicine	Alkaloids	O[C@@H]1CCN2CC3=CC=CC=C3N=C12	C11H12N2O	188.095	189.102	189.102	113.909	1.05322	[M+H]+	1.49276e+06	827600	662515	805996	1.69278e+06	1.88864e+06	NA	506987	NA	1.08993e+06	NA	741481	580871	86779.3	137886	NA	895637	1.50655e+06	0.670587	0.434761	0.404343	0.556691	0.804757	-1.17531	-1.15046	0.463238	-1.12516	0.639566	-1.14925	0.570827	0.484246	-0.328677	-0.144562	-1.10984	0.607958	0.712162	1.0252	0.50596	0.328755	No change
Vasicinone	Alkaloids	OC1CCN2C1=NC1=CC=CC=C1C2=O	C11H10N2O2	202.074	203.082	203.082	310.824	1.91738	[M+H]+	NA	NA	194465	430154	482478	NA	265592	NA	1.44214e+06	NA	NA	NA	NA	261428	NA	NA	316338	3.05788e+06	-0.583053	-0.550331	0.16008	0.551829	0.528857	-0.59237	0.336948	-0.446445	1.12584	-0.56514	-0.528018	-0.507582	-0.498418	0.458436	-0.477366	-0.409986	0.424226	1.30903	0.72262	0.58353	0.23172	No change
VERATRIC ACID	Benzene and substituted derivatives	O=C(O)C1=CC=C(OC)C(OC)=C1	C9H10O4	182.058	181.051	181.051	1.69558	2.18732	[M-H]-	NA	NA	210230	57486.6	NA	NA	NA	NA	NA	NA	NA	NA	30408.3	45988.9	138058	NA	NA	NA	-0.211604	-0.21418	1.28757	0.744449	-0.24905	-0.252024	-0.254779	-0.264379	-0.24905	-0.277298	-0.242594	-0.242594	0.487742	0.721125	1.2262	-0.220819	-0.231911	-0.208466	1.7175	0.052638	0.55076	No change
Vincadifformine	Alkaloids	CC[C@]12CCCN3CCC4(C(=C(C(=O)OC)C1)Nc1ccccc14)C32	C21H26N2O2	338.199	339.209	339.209	325.568	3.16865	[M+H]+	953273	904434	502620	NA	365395	NA	193321	NA	407519	773601	208403	302702	137092	NA	215847	NA	198946	506438	0.511797	0.520197	0.329131	-0.902144	0.180259	-0.9567	-0.0275089	-0.846946	0.421056	0.526293	-0.00212411	0.224652	-0.104908	-0.852916	0.099692	-0.820467	-0.00971282	0.241771	0.90539	0.323	-0.290327	No change
Vindoline	Alkaloids	CCC12C=CCN3C1C4(CC3)C(C(C2OC(=O)C)(C(=O)OC)O)N(C5=C4C=CC(=C5)OC)C	C25H32N2O6	456.226	457.234	457.234	852.531	0.584018	[M+H]+	1.80615e+07	2.73856e+07	NA	NA	1.04329e+07	NA	NA	1.24733e+07	6.57084e+07	2.47106e+07	2.11658e+07	1.05936e+07	NA	NA	5.5305e+06	1.44379e+07	NA	1.05859e+07	0.467924	0.666448	-0.69293	-0.624574	0.268636	-0.803121	-0.639014	0.484904	1.14814	0.708494	0.666197	0.387289	-0.561215	-0.543138	0.110932	0.501921	-0.620839	0.25903	1.8759	0.086158	-0.601553	No change
Vinorelbine	Alkaloids	CCC1=CC2CC(C3=C(CN(C2)C1)C4=CC=CC=C4N3)(C5=C(C=C6C(=C5)C78CCN9C7C(C=CC9)(C(C(C8N6C)(C(=O)OC)O)OC(=O)C)CC)OC)C(=O)OC	C45H54N4O8	778.394	779.393	779.393	411.851	0.482295	[M+H]+	5.15661e+06	2.35517e+06	2.51289e+06	2.19938e+06	NA	540647	2.25195e+06	1.41103e+06	1.97995e+06	3.65993e+06	2.94444e+06	3.51674e+06	2.36505e+06	2.09383e+06	1.93021e+06	1.4175e+06	2.04505e+06	2.52156e+06	0.319135	-0.0087746	0.0764402	0.0801573	-1.28601	-0.108583	0.0743092	-0.0307161	0.0649459	0.273651	0.222256	0.326359	0.176131	0.128662	0.0760987	-0.0530007	0.0520281	0.0344023	0.26844	0.21783	-0.0860806	No change
Vitamin D3	Terpenoids	CC(C)CCCC(C)C1CCC2C1(CCCC2=CC=C3CC(CCC3=C)O)C	C27H44O	384.339	385.346	385.346	1010.63	1.50234	[M+H]+	2.88537e+06	3.15703e+06	7.80478e+06	738713	4.39511e+06	1.36737e+06	1.6244e+06	851076	1.33069e+06	1.17384e+06	1.11096e+06	584840	1.00848e+06	2.55318e+06	1.31683e+06	6.15964e+06	2.5308e+06	7.93201e+06	-0.0876641	-0.0194985	0.432051	-0.539256	0.162961	-0.284241	-0.21011	-0.383573	-0.237519	-0.383166	-0.345854	-0.59101	-0.335932	0.0656468	-0.228821	0.406415	-0.00108463	0.399446	1.277	0.014078	0.409484	Up
Wogonin	Flavonoids	COC1=C(O)C=C(O)C2=C1OC(=CC2=O)C1=CC=CC=C1	C16H12O5	284.068	285.076	285.076	448.994	0.891396	[M+H]+	1.751e+07	1.79995e+07	5.6289e+06	1.03237e+07	3.9455e+07	1.95298e+07	1.69174e+07	4.12326e+07	8.20892e+06	5.42217e+06	1.91992e+07	1.19229e+07	1.71853e+07	7.39521e+06	2.0286e+07	1.33997e+07	6.57343e+06	2.51987e+07	0.0931538	0.119324	-0.338866	-0.0289937	0.480617	-0.389788	0.167961	0.630149	-0.10477	-0.319132	0.260318	0.0755508	0.230267	-0.113675	0.292796	0.110699	-0.212601	0.282191	0.062577	0.90207	-0.0200663	No change
Wogonoside	Flavonoids	COC1=C(C=C(C2=C1OC(=CC2=O)C3=CC=CC=C3)O)OC4C(C(C(C(O4)C(=O)O)O)O)O	C22H20O11	460.101	461.108	461.108	469.935	0.245	[M+H]+	NA	452376	NA	61308.7	NA	NA	117264	104994	358528	131881	NA	158627	NA	95185.4	NA	204342	NA	NA	-0.503107	0.972916	-0.491196	0.213647	-0.494888	-0.503999	0.51694	0.607012	1.14108	0.482108	-0.490396	0.702837	-0.488895	0.532594	-0.481993	0.940526	-0.487229	-0.502802	1.7918	0.12511	-0.574563	No change
Zizyberanalic acid	Terpenoids	O=C(O)C7OC(OC1C(OC(C(=O)O)C(O)C1(O))OC3CCC4(C)(C5CC=C2C6CC(C(=O)O)(C)CCC6(C)(CCC2(C)C5(C)(CCC4(C3(C)(CO))))))C(O)C(O)C7(O)	C42H64O16	824.419	825.435	825.435	403.7	8.21612	[M+H]+	3.40554e+08	5.59595e+08	423653348	2.52406e+08	3.65728e+08	1.9422e+08	2.46399e+08	1.42465e+08	1.73503e+08	1.85733e+08	1.83658e+08	1.79886e+08	1.04722e+08	1.62884e+08	1.53929e+08	2.27863e+08	2.13898e+08	300206134	0.0845743	0.324751	0.24339	0.0254703	0.135213	0.345906	0.0138394	-0.161317	-0.0917502	-0.0995351	-0.055539	-0.0718588	-0.329938	-0.112295	-0.150355	0.0377459	-0.0152152	0.0447877	0.030722	0.87847	-0.00985165	No change
β-Gentiobiose	Miscellaneous	OCC1OC(OCC2OC(O)C(O)C(O)C2O)C(O)C(O)C1O	C12H22O11	342.116	365.106	365.106	36.3621	0.0893737	[M+H]+	1.86428e+06	1.83255e+06	453137	1.59086e+06	2.87836e+06	2.71576e+06	2.62977e+06	388467	6.70625e+06	2.879e+06	1.91892e+06	3.14955e+06	912613	754129	5.08865e+06	1.23541e+06	4.72577e+06	4.76071e+06	-0.337118	-0.317211	-0.872541	-0.25706	-0.0723981	0.244616	-0.0559786	-0.750974	0.381361	-0.0295885	-0.158939	0.0825391	-0.429846	-0.49131	0.287518	-0.30506	0.213466	0.122613	0.036922	0.95577	-0.0118396	No change
